# Supplementary material for: Apo2ph4: A Versatile Workflow for the Generation of Receptor-based Pharmacophore Models for Virtual Screening
Source: J Chem Inf Model. 2022 Dec 16;63(1):101–10. doi: 10.1021/acs.jcim.2c00814 (PMC9832483; doi:10.1021/acs.jcim.2c00814)
Supplement: Supplementary file 1 — ci2c00814_si_001.txt [file ci2c00814_si_001.txt]

Number	SMILES
1	CC1=C(OC(NN)=N2)C2=CC(Br)=C1C
2	OC1=CC=CC(C2=NC(N(C)C)=CC(C(F)(F)F)=C2)=C1
3	CC1=NC(C2=CC=C(OC)C(F)=C2)=CC(CC)=N1
4	FC1=CC=CC=C1C2=NC3=CC=NN3C(NC4CC4)=C2
5	CC1=NN(CC)C(C2=CC(CC(C)C)=NN2CC)=N1
6	CCCC1=NC(C)=NC(C2=NNC=C2)=C1
7	CC1=CC=C(NC2=CC(C)=NC3=NC(C)=NN23)C=C1
8	N#CC1=C(C)C=C(C)N(C2=CC=C(C)C(Cl)=C2)C1=O
9	N#C/C(C1=NC(C)=CS1)=C/C2=C(C)N(C3CC3)C(C)=C2
10	CC1=C(C2=NC3=CC=CC=C3C(C)=C2)C=NN1.Cl
11	O=C(C1CC1)NC2=C(C3=CC=CC=C3)N=C(SC)S2
12	CC1=NC2=CC=NN2C(OCC3CC=CC3)=C1
13	CC1=CC(OC2CCC2)=NC(C3CC3)=N1
14	FC(C1=NC2=CC=C(C)C=C2C(OC(C)C)=C1)(F)F
15	CCC1=NN(C2CC2)C(C3=CC=CN=C3)=C1
16	O=C(C1=CSC(N2N=C(C(F)(F)F)C=C2C3=CC=CS3)=N1)OC
17	FC(C1=CC(C2=CC=C(C)C=C2)=NC(NCC)=N1)(F)F
18	O=C(C1=CC(C2=CC=C(C(NCC)=O)C(F)=C2)=C(F)C=C1)O
20	CC1=CC(C2=CC3=C(OCC3)C=C2)=NC4=CC=CC=C14.Cl
