# Supplementary material for: Apo2ph4: A Versatile Workflow for the Generation of Receptor-based Pharmacophore Models for Virtual Screening
Source: J Chem Inf Model. 2022 Dec 16;63(1):101–10. doi: 10.1021/acs.jcim.2c00814 (PMC9832483; doi:10.1021/acs.jcim.2c00814)
Supplement: Supplementary file 3 — ci2c00814_si_003.zip [file ci2c00814_si_003.zip]

Archive with 19 entries (19 files):
- ADRB2_4LDE_3ftr.pml
- ALDH1_5AC2_6ftr.pml
- ESR_ago_2QR9_4ftr.pml
- ESR_ant_2POG_4ftr.pml
- ESR_ant_6B0F_4ftr.pml
- FEN1_5FV7_5ftr.pml
- GBA_3RIK_5ftr.pml
- IDH1_4I3L_5ftr.pml
- IDH1_5TQH_4ftr.pml
- KAT2A_5MLJ_4ftr.pml
- KAT2A_5MLJ_5ftr.pml
- MAPK1_3W55_5ftr.pml
- MTORC1_4FAP_4ftr.pml
- OPRK1_6B73_5ftr.pml
- PKM2_3ME3_6ftr.pml
- PPARG_5Y2T_4ftr.pml
- PPARG_5Z5S_5ftr.pml
- TP53_4AGQ_4tr.pml
- VDR_2A2I_5ftr.pml
