# Supplementary material for: Apo2ph4: A Versatile Workflow for the Generation of Receptor-based Pharmacophore Models for Virtual Screening
Source: J Chem Inf Model. 2022 Dec 16;63(1):101–10. doi: 10.1021/acs.jcim.2c00814 (PMC9832483; doi:10.1021/acs.jcim.2c00814)
Supplement: Supplementary file 3 — ci2c00814_si_003.zip [file ci2c00814_si_003.zip › ADRB2_4LDE_3ftr.pml]

<?xml version="1.0" encoding="UTF-8"?>
<pharmacophore name="ADRB2_4LDE_3ftr" id="pharmacophore0" pharmacophoreType="LIGAND_SCOUT"><point name="H" featureId="2" optional="false" disabled="false" weight="1.0" id="feature0" invAndEnvAtomSerials="[][]"><position x3="-3.64383" y3="-11.8087" z3="-51.4919" tolerance="1.5" /></point><point name="PI" featureId="3" optional="false" disabled="false" weight="1.0" id="feature1" invAndEnvAtomSerials="[][]"><position x3="-6.7" y3="-13.661" z3="-51.621" tolerance="1.5" /></point><plane name="AR" featureId="1" optional="false" disabled="false" weight="1.0" id="feature2" invAndEnvAtomSerials="[][]"><position x3="-3.43733" y3="-12.177" z3="-51.4957" tolerance="1.2" /><normal x3="0.48987886" y3="0.2840779" z3="-0.8242078" tolerance="0.6" /></plane><volume type="exclusion" featureId="4" optional="false" disabled="false" weight="1.0" id="feature3"><position x3="-0.762139" y3="-11.2155" z3="-53.8839" tolerance="1.0" /></volume><volume type="exclusion" featureId="14" optional="false" disabled="false" weight="1.0" id="feature4"><position x3="-6.32" y3="-11.188" z3="-48.916" tolerance="1.0" /></volume><volume type="exclusion" featureId="19" optional="false" disabled="false" weight="1.0" id="feature5"><position x3="-5.218" y3="-16.208" z3="-47.752" tolerance="1.0" /></volume><volume type="exclusion" featureId="5" optional="false" disabled="false" weight="1.0" id="feature6"><position x3="-1.76317" y3="-18.2698" z3="-53.8215" tolerance="1.0" /></volume><volume type="exclusion" featureId="35" optional="false" disabled="false" weight="1.0" id="feature7"><position x3="-1.5622" y3="-17.8583" z3="-48.9355" tolerance="1.0" /></volume><volume type="exclusion" featureId="7" optional="false" disabled="false" weight="1.0" id="feature8"><position x3="-3.922" y3="-12.078" z3="-57.939" tolerance="1.0" /></volume><volume type="exclusion" featureId="16" optional="false" disabled="false" weight="1.0" id="feature9"><position x3="2.482" y3="-16.923" z3="-52.247" tolerance="1.0" /></volume><volume type="exclusion" featureId="15" optional="false" disabled="false" weight="1.0" id="feature10"><position x3="-5.1" y3="-6.487" z3="-51.329" tolerance="1.0" /></volume><volume type="exclusion" featureId="9" optional="false" disabled="false" weight="1.0" id="feature11"><position x3="-1.736" y3="-8.694" z3="-46.2" tolerance="1.0" /></volume><volume type="exclusion" featureId="28" optional="false" disabled="false" weight="1.0" id="feature12"><position x3="-5.481" y3="-8.44" z3="-46.729" tolerance="1.0" /></volume><volume type="exclusion" featureId="27" optional="false" disabled="false" weight="1.0" id="feature13"><position x3="-6.88" y3="-9.926" z3="-57.582" tolerance="1.0" /></volume><volume type="exclusion" featureId="30" optional="false" disabled="false" weight="1.0" id="feature14"><position x3="-9.45022" y3="-9.01272" z3="-52.6448" tolerance="1.0" /></volume><volume type="exclusion" featureId="22" optional="false" disabled="false" weight="1.0" id="feature15"><position x3="0.682" y3="-11.615" z3="-58.817" tolerance="1.0" /></volume><volume type="exclusion" featureId="24" optional="false" disabled="false" weight="1.0" id="feature16"><position x3="-8.6455" y3="-14.7057" z3="-46.4204" tolerance="1.0" /></volume><volume type="exclusion" featureId="38" optional="false" disabled="false" weight="1.0" id="feature17"><position x3="-0.139" y3="-5.434" z3="-50.996" tolerance="1.0" /></volume><volume type="exclusion" featureId="12" optional="false" disabled="false" weight="1.0" id="feature18"><position x3="-2.87569" y3="-12.6503" z3="-43.3537" tolerance="1.0" /></volume><volume type="exclusion" featureId="11" optional="false" disabled="false" weight="1.0" id="feature19"><position x3="-9.0718" y3="-18.7458" z3="-53.654" tolerance="1.0" /></volume><volume type="exclusion" featureId="41" optional="false" disabled="false" weight="1.0" id="feature20"><position x3="1.66969" y3="-16.7454" z3="-45.1373" tolerance="1.0" /></volume><volume type="exclusion" featureId="8" optional="false" disabled="false" weight="1.0" id="feature21"><position x3="4.004" y3="-10.895" z3="-57.112" tolerance="1.0" /></volume><volume type="exclusion" featureId="39" optional="false" disabled="false" weight="1.0" id="feature22"><position x3="-3.51311" y3="-16.7543" z3="-43.4966" tolerance="1.0" /></volume><volume type="exclusion" featureId="25" optional="false" disabled="false" weight="1.0" id="feature23"><position x3="4.86422" y3="-8.25428" z3="-51.3206" tolerance="1.0" /></volume><volume type="exclusion" featureId="40" optional="false" disabled="false" weight="1.0" id="feature24"><position x3="-11.294" y3="-16.575" z3="-50.22" tolerance="1.0" /></volume><volume type="exclusion" featureId="6" optional="false" disabled="false" weight="1.0" id="feature25"><position x3="6.462" y3="-13.223" z3="-52.037" tolerance="1.0" /></volume><volume type="exclusion" featureId="26" optional="false" disabled="false" weight="1.0" id="feature26"><position x3="-7.76" y3="-13.19" z3="-60.623" tolerance="1.0" /></volume><volume type="exclusion" featureId="29" optional="false" disabled="false" weight="1.0" id="feature27"><position x3="-11.513" y3="-12.308" z3="-56.938" tolerance="1.0" /></volume><volume type="exclusion" featureId="36" optional="false" disabled="false" weight="1.0" id="feature28"><position x3="-1.34028" y3="-12.779" z3="-62.0782" tolerance="1.0" /></volume><volume type="exclusion" featureId="18" optional="false" disabled="false" weight="1.0" id="feature29"><position x3="6.398" y3="-11.061" z3="-47.012" tolerance="1.0" /></volume><volume type="exclusion" featureId="20" optional="false" disabled="false" weight="1.0" id="feature30"><position x3="6.043" y3="-14.757" z3="-46.188" tolerance="1.0" /></volume><volume type="exclusion" featureId="17" optional="false" disabled="false" weight="1.0" id="feature31"><position x3="1.647" y3="-9.261" z3="-42.886" tolerance="1.0" /></volume><volume type="exclusion" featureId="31" optional="false" disabled="false" weight="1.0" id="feature32"><position x3="-5.239" y3="-21.361" z3="-58.717" tolerance="1.0" /></volume><volume type="exclusion" featureId="21" optional="false" disabled="false" weight="1.0" id="feature33"><position x3="-13.912" y3="-13.216" z3="-52.901" tolerance="1.0" /></volume><volume type="exclusion" featureId="33" optional="false" disabled="false" weight="1.0" id="feature34"><position x3="-13.6315" y3="-16.3737" z3="-48.2126" tolerance="1.0" /></volume><volume type="exclusion" featureId="23" optional="false" disabled="false" weight="1.0" id="feature35"><position x3="3.951" y3="-12.546" z3="-42.061" tolerance="1.0" /></volume><volume type="exclusion" featureId="37" optional="false" disabled="false" weight="1.0" id="feature36"><position x3="7.72" y3="-11.265" z3="-57.764" tolerance="1.0" /></volume><volume type="exclusion" featureId="34" optional="false" disabled="false" weight="1.0" id="feature37"><position x3="-14.685" y3="-11.449" z3="-56.058" tolerance="1.0" /></volume><volume type="exclusion" featureId="10" optional="false" disabled="false" weight="1.0" id="feature38"><position x3="7.448" y3="-19.048" z3="-56.428" tolerance="1.0" /></volume><volume type="exclusion" featureId="13" optional="false" disabled="false" weight="1.0" id="feature39"><position x3="-14.747" y3="-17.0698" z3="-55.2598" tolerance="1.0" /></volume><volume type="exclusion" featureId="32" optional="false" disabled="false" weight="1.0" id="feature40"><position x3="9.97" y3="-13.804" z3="-56.019" tolerance="1.0" /></volume></pharmacophore>
