# Supplementary material for: Apo2ph4: A Versatile Workflow for the Generation of Receptor-based Pharmacophore Models for Virtual Screening
Source: J Chem Inf Model. 2022 Dec 16;63(1):101–10. doi: 10.1021/acs.jcim.2c00814 (PMC9832483; doi:10.1021/acs.jcim.2c00814)
Supplement: Supplementary file 3 — ci2c00814_si_003.zip [file ci2c00814_si_003.zip › ALDH1_5AC2_6ftr.pml]

<?xml version="1.0" encoding="UTF-8"?>
<pharmacophore name="ALDH1_5AC2_6ftr" id="pharmacophore0" pharmacophoreType="LIGAND_SCOUT"><point name="H" featureId="4" optional="false" disabled="false" weight="1.0" id="feature0" invAndEnvAtomSerials="[][]"><position x3="38.1382" y3="20.6601" z3="15.0935" tolerance="1.5" /></point><point name="H" featureId="5" optional="false" disabled="false" weight="1.0" id="feature1" invAndEnvAtomSerials="[][]"><position x3="34.667" y3="14.571" z3="14.966" tolerance="1.5" /></point><point name="H" featureId="2" optional="false" disabled="false" weight="1.0" id="feature2" invAndEnvAtomSerials="[][]"><position x3="37.8907" y3="14.0893" z3="17.1755" tolerance="1.5" /></point><plane name="AR" featureId="3" optional="false" disabled="false" weight="1.0" id="feature3" invAndEnvAtomSerials="[][]"><position x3="37.596" y3="19.9155" z3="14.8213" tolerance="1.2" /><normal x3="-0.58839464" y3="0.1270969" z3="0.7985225" tolerance="0.6" /></plane><plane name="AR" featureId="1" optional="false" disabled="false" weight="1.0" id="feature4" invAndEnvAtomSerials="[][]"><position x3="37.807" y3="14.7262" z3="17.0122" tolerance="1.2" /><normal x3="0.7395288" y3="-0.17101794" z3="-0.65103775" tolerance="0.6" /></plane><vector name="HBA" featureId="6" pointsToLigand="true" hasSyntheticProjectedPoint="false" optional="false" disabled="false" weight="1.0" id="feature5" invAndEnvAtomSerials="[][]"><origin x3="38.084" y3="8.804001" z3="13.642" tolerance="2.25" /><target x3="36.557" y3="10.625" z3="11.772" tolerance="1.5" /></vector><volume type="exclusion" featureId="7" optional="false" disabled="false" weight="1.0" id="feature6"><position x3="34.1699" y3="20.8419" z3="16.546" tolerance="1.0" /></volume><volume type="exclusion" featureId="26" optional="false" disabled="false" weight="1.0" id="feature7"><position x3="37.855" y3="19.15" z3="19.479" tolerance="1.0" /></volume><volume type="exclusion" featureId="8" optional="false" disabled="false" weight="1.0" id="feature8"><position x3="35.1713" y3="15.1048" z3="19.5514" tolerance="1.0" /></volume><volume type="exclusion" featureId="30" optional="false" disabled="false" weight="1.0" id="feature9"><position x3="30.784" y3="15.349" z3="16.227" tolerance="1.0" /></volume><volume type="exclusion" featureId="15" optional="false" disabled="false" weight="1.0" id="feature10"><position x3="30.468" y3="21.195" z3="15.326" tolerance="1.0" /></volume><volume type="exclusion" featureId="18" optional="false" disabled="false" weight="1.0" id="feature11"><position x3="37.65" y3="25.246" z3="17.137" tolerance="1.0" /></volume><volume type="exclusion" featureId="13" optional="false" disabled="false" weight="1.0" id="feature12"><position x3="41.197" y3="16.88" z3="21.95" tolerance="1.0" /></volume><volume type="exclusion" featureId="11" optional="false" disabled="false" weight="1.0" id="feature13"><position x3="41.241" y3="15.398" z3="10.428" tolerance="1.0" /></volume><volume type="exclusion" featureId="29" optional="false" disabled="false" weight="1.0" id="feature14"><position x3="42.517" y3="14.817" z3="19.902" tolerance="1.0" /></volume><volume type="exclusion" featureId="23" optional="false" disabled="false" weight="1.0" id="feature15"><position x3="40.929" y3="23.971" z3="18.732" tolerance="1.0" /></volume><volume type="exclusion" featureId="22" optional="false" disabled="false" weight="1.0" id="feature16"><position x3="41.512" y3="19.063" z3="9.678" tolerance="1.0" /></volume><volume type="exclusion" featureId="31" optional="false" disabled="false" weight="1.0" id="feature17"><position x3="44.4596" y3="17.71" z3="17.9272" tolerance="1.0" /></volume><volume type="exclusion" featureId="41" optional="false" disabled="false" weight="1.0" id="feature18"><position x3="34.3575" y3="10.3943" z3="15.5443" tolerance="1.0" /></volume><volume type="exclusion" featureId="19" optional="false" disabled="false" weight="1.0" id="feature19"><position x3="31.179" y3="13.898" z3="11.583" tolerance="1.0" /></volume><volume type="exclusion" featureId="21" optional="false" disabled="false" weight="1.0" id="feature20"><position x3="41.446" y3="23.082" z3="11.396" tolerance="1.0" /></volume><volume type="exclusion" featureId="10" optional="false" disabled="false" weight="1.0" id="feature21"><position x3="42.537" y3="22.173" z3="20.885" tolerance="1.0" /></volume><volume type="exclusion" featureId="20" optional="false" disabled="false" weight="1.0" id="feature22"><position x3="34.597" y3="24.821" z3="21.218" tolerance="1.0" /></volume><volume type="exclusion" featureId="42" optional="false" disabled="false" weight="1.0" id="feature23"><position x3="38.894" y3="9.765" z3="18.781" tolerance="1.0" /></volume><volume type="exclusion" featureId="12" optional="false" disabled="false" weight="1.0" id="feature24"><position x3="33.175" y3="22.731" z3="22.91" tolerance="1.0" /></volume><volume type="exclusion" featureId="34" optional="false" disabled="false" weight="1.0" id="feature25"><position x3="44.5909" y3="13.0625" z3="15.8376" tolerance="1.0" /></volume><volume type="exclusion" featureId="37" optional="false" disabled="false" weight="1.0" id="feature26"><position x3="40.8051" y3="9.6875" z3="14.8134" tolerance="1.0" /></volume><volume type="exclusion" featureId="36" optional="false" disabled="false" weight="1.0" id="feature27"><position x3="38.084" y3="8.804" z3="13.642" tolerance="1.0" /></volume><volume type="exclusion" featureId="25" optional="false" disabled="false" weight="1.0" id="feature28"><position x3="33.081" y3="11.034" z3="10.316" tolerance="1.0" /></volume><volume type="exclusion" featureId="38" optional="false" disabled="false" weight="1.0" id="feature29"><position x3="44.7838" y3="23.7326" z3="15.3962" tolerance="1.0" /></volume><volume type="exclusion" featureId="33" optional="false" disabled="false" weight="1.0" id="feature30"><position x3="34.433" y3="27.721" z3="14.611" tolerance="1.0" /></volume><volume type="exclusion" featureId="24" optional="false" disabled="false" weight="1.0" id="feature31"><position x3="41.101" y3="27.427" z3="14.419" tolerance="1.0" /></volume><volume type="exclusion" featureId="16" optional="false" disabled="false" weight="1.0" id="feature32"><position x3="40.471" y3="12.771" z3="7.782" tolerance="1.0" /></volume><volume type="exclusion" featureId="47" optional="false" disabled="false" weight="1.0" id="feature33"><position x3="29.788" y3="22.805" z3="23.052" tolerance="1.0" /></volume><volume type="exclusion" featureId="32" optional="false" disabled="false" weight="1.0" id="feature34"><position x3="27.0143" y3="23.1373" z3="19.86" tolerance="1.0" /></volume><volume type="exclusion" featureId="14" optional="false" disabled="false" weight="1.0" id="feature35"><position x3="36.508" y3="7.961" z3="10.196" tolerance="1.0" /></volume><volume type="exclusion" featureId="45" optional="false" disabled="false" weight="1.0" id="feature36"><position x3="29.6164" y3="12.7896" z3="8.3566" tolerance="1.0" /></volume><volume type="exclusion" featureId="39" optional="false" disabled="false" weight="1.0" id="feature37"><position x3="41.46" y3="9.596" z3="23.02" tolerance="1.0" /></volume><volume type="exclusion" featureId="35" optional="false" disabled="false" weight="1.0" id="feature38"><position x3="40.8681" y3="26.9564" z3="8.66567" tolerance="1.0" /></volume><volume type="exclusion" featureId="9" optional="false" disabled="false" weight="1.0" id="feature39"><position x3="40.295" y3="9.02" z3="7.635" tolerance="1.0" /></volume><volume type="exclusion" featureId="44" optional="false" disabled="false" weight="1.0" id="feature40"><position x3="41.3087" y3="6.65033" z3="11.5673" tolerance="1.0" /></volume><volume type="exclusion" featureId="43" optional="false" disabled="false" weight="1.0" id="feature41"><position x3="36.8485" y3="29.9807" z3="22.4874" tolerance="1.0" /></volume><volume type="exclusion" featureId="27" optional="false" disabled="false" weight="1.0" id="feature42"><position x3="27.757" y3="26.191" z3="22.789" tolerance="1.0" /></volume><volume type="exclusion" featureId="28" optional="false" disabled="false" weight="1.0" id="feature43"><position x3="31.1916" y3="30.5079" z3="20.1911" tolerance="1.0" /></volume><volume type="exclusion" featureId="17" optional="false" disabled="false" weight="1.0" id="feature44"><position x3="26.297" y3="27.331" z3="19.518" tolerance="1.0" /></volume><volume type="exclusion" featureId="46" optional="false" disabled="false" weight="1.0" id="feature45"><position x3="33.306" y3="7.903" z3="6.295" tolerance="1.0" /></volume><volume type="exclusion" featureId="40" optional="false" disabled="false" weight="1.0" id="feature46"><position x3="30.641" y3="28.828" z3="24.65" tolerance="1.0" /></volume></pharmacophore>
