# Supplementary material for: Apo2ph4: A Versatile Workflow for the Generation of Receptor-based Pharmacophore Models for Virtual Screening
Source: J Chem Inf Model. 2022 Dec 16;63(1):101–10. doi: 10.1021/acs.jcim.2c00814 (PMC9832483; doi:10.1021/acs.jcim.2c00814)
Supplement: Supplementary file 3 — ci2c00814_si_003.zip [file ci2c00814_si_003.zip › ESR_ago_2QR9_4ftr.pml]

<?xml version="1.0" encoding="UTF-8"?>
<pharmacophore name="ESR_ago_2QR9_4ftr" id="pharmacophore0" pharmacophoreType="LIGAND_SCOUT"><point name="H" featureId="2" optional="false" disabled="false" weight="1.0" id="feature0" invAndEnvAtomSerials="[][]"><position x3="6.38775" y3="2.8535" z3="-8.42525" tolerance="1.5" /></point><point name="H" featureId="3" optional="false" disabled="false" weight="1.0" id="feature1" invAndEnvAtomSerials="[][]"><position x3="2.06071" y3="0.063437" z3="-7.70226" tolerance="1.5" /></point><point name="H" featureId="4" optional="false" disabled="false" weight="1.0" id="feature2" invAndEnvAtomSerials="[][]"><position x3="1.05647" y3="6.08001" z3="-5.00148" tolerance="1.5" /></point><point name="HBD" featureId="1" optional="false" disabled="false" weight="1.0" id="feature3" invAndEnvAtomSerials="[][]"><position x3="9.0" y3="2.493" z3="-7.785" tolerance="1.5" /></point><volume type="exclusion" featureId="13" optional="false" disabled="false" weight="1.0" id="feature4"><position x3="2.78833" y3="6.21233" z3="-10.4987" tolerance="1.0" /></volume><volume type="exclusion" featureId="8" optional="false" disabled="false" weight="1.0" id="feature5"><position x3="3.608" y3="1.662" z3="-11.867" tolerance="1.0" /></volume><volume type="exclusion" featureId="27" optional="false" disabled="false" weight="1.0" id="feature6"><position x3="5.76219" y3="8.16583" z3="-8.54497" tolerance="1.0" /></volume><volume type="exclusion" featureId="35" optional="false" disabled="false" weight="1.0" id="feature7"><position x3="3.98567" y3="-0.931001" z3="-2.662" tolerance="1.0" /></volume><volume type="exclusion" featureId="24" optional="false" disabled="false" weight="1.0" id="feature8"><position x3="4.325" y3="2.848" z3="-0.975001" tolerance="1.0" /></volume><volume type="exclusion" featureId="6" optional="false" disabled="false" weight="1.0" id="feature9"><position x3="-2.832" y3="3.027" z3="-8.452" tolerance="1.0" /></volume><volume type="exclusion" featureId="26" optional="false" disabled="false" weight="1.0" id="feature10"><position x3="-0.853" y3="-1.28033" z3="-5.27067" tolerance="1.0" /></volume><volume type="exclusion" featureId="5" optional="false" disabled="false" weight="1.0" id="feature11"><position x3="5.927" y3="-1.049" z3="-11.306" tolerance="1.0" /></volume><volume type="exclusion" featureId="12" optional="false" disabled="false" weight="1.0" id="feature12"><position x3="-0.954" y3="0.254" z3="-11.423" tolerance="1.0" /></volume><volume type="exclusion" featureId="22" optional="false" disabled="false" weight="1.0" id="feature13"><position x3="9.14367" y3="6.99833" z3="-6.159" tolerance="1.0" /></volume><volume type="exclusion" featureId="17" optional="false" disabled="false" weight="1.0" id="feature14"><position x3="8.22433" y3="-1.751" z3="-7.22567" tolerance="1.0" /></volume><volume type="exclusion" featureId="7" optional="false" disabled="false" weight="1.0" id="feature15"><position x3="1.6536" y3="6.611" z3="-0.800801" tolerance="1.0" /></volume><volume type="exclusion" featureId="16" optional="false" disabled="false" weight="1.0" id="feature16"><position x3="6.46833" y3="6.96367" z3="-1.561" tolerance="1.0" /></volume><volume type="exclusion" featureId="15" optional="false" disabled="false" weight="1.0" id="feature17"><position x3="9.304" y3="1.165" z3="-10.594" tolerance="1.0" /></volume><volume type="exclusion" featureId="9" optional="false" disabled="false" weight="1.0" id="feature18"><position x3="10.437" y3="2.057" z3="-5.129" tolerance="1.0" /></volume><volume type="exclusion" featureId="10" optional="false" disabled="false" weight="1.0" id="feature19"><position x3="-1.313" y3="0.405" z3="-1.693" tolerance="1.0" /></volume><volume type="exclusion" featureId="32" optional="false" disabled="false" weight="1.0" id="feature20"><position x3="3.86911" y3="-4.63428" z3="-5.45217" tolerance="1.0" /></volume><volume type="exclusion" featureId="19" optional="false" disabled="false" weight="1.0" id="feature21"><position x3="8.064" y3="3.13833" z3="-13.5897" tolerance="1.0" /></volume><volume type="exclusion" featureId="34" optional="false" disabled="false" weight="1.0" id="feature22"><position x3="2.81186" y3="11.3017" z3="-5.6737" tolerance="1.0" /></volume><volume type="exclusion" featureId="30" optional="false" disabled="false" weight="1.0" id="feature23"><position x3="9.072" y3="7.785" z3="-10.715" tolerance="1.0" /></volume><volume type="exclusion" featureId="29" optional="false" disabled="false" weight="1.0" id="feature24"><position x3="11.236" y3="4.571" z3="-9.377" tolerance="1.0" /></volume><volume type="exclusion" featureId="11" optional="false" disabled="false" weight="1.0" id="feature25"><position x3="6.125" y3="0.986" z3="-14.518" tolerance="1.0" /></volume><volume type="exclusion" featureId="31" optional="false" disabled="false" weight="1.0" id="feature26"><position x3="1.52733" y3="-4.58733" z3="-10.0357" tolerance="1.0" /></volume><volume type="exclusion" featureId="14" optional="false" disabled="false" weight="1.0" id="feature27"><position x3="11.813" y3="5.663" z3="-5.641" tolerance="1.0" /></volume><volume type="exclusion" featureId="33" optional="false" disabled="false" weight="1.0" id="feature28"><position x3="-2.388" y3="9.061" z3="-3.235" tolerance="1.0" /></volume><volume type="exclusion" featureId="36" optional="false" disabled="false" weight="1.0" id="feature29"><position x3="3.235" y3="10.796" z3="-1.729" tolerance="1.0" /></volume><volume type="exclusion" featureId="21" optional="false" disabled="false" weight="1.0" id="feature30"><position x3="7.425" y3="11.0937" z3="-4.43767" tolerance="1.0" /></volume><volume type="exclusion" featureId="23" optional="false" disabled="false" weight="1.0" id="feature31"><position x3="-4.11456" y3="8.55853" z3="-8.20329" tolerance="1.0" /></volume><volume type="exclusion" featureId="28" optional="false" disabled="false" weight="1.0" id="feature32"><position x3="-4.709" y3="1.584" z3="-1.756" tolerance="1.0" /></volume><volume type="exclusion" featureId="20" optional="false" disabled="false" weight="1.0" id="feature33"><position x3="-6.316" y3="4.771" z3="-7.593" tolerance="1.0" /></volume><volume type="exclusion" featureId="25" optional="false" disabled="false" weight="1.0" id="feature34"><position x3="-3.66433" y3="-3.846" z3="-9.96867" tolerance="1.0" /></volume><volume type="exclusion" featureId="18" optional="false" disabled="false" weight="1.0" id="feature35"><position x3="-7.877" y3="-0.007" z3="-6.916" tolerance="1.0" /></volume></pharmacophore>
