# Supplementary material for: Apo2ph4: A Versatile Workflow for the Generation of Receptor-based Pharmacophore Models for Virtual Screening
Source: J Chem Inf Model. 2022 Dec 16;63(1):101–10. doi: 10.1021/acs.jcim.2c00814 (PMC9832483; doi:10.1021/acs.jcim.2c00814)
Supplement: Supplementary file 3 — ci2c00814_si_003.zip [file ci2c00814_si_003.zip › ESR_ant_2POG_4ftr.pml]

<?xml version="1.0" encoding="UTF-8"?>
<pharmacophore name="ESR_ant_2POG_4ftr" id="pharmacophore0" pharmacophoreType="LIGAND_SCOUT"><point name="H" featureId="1" optional="false" disabled="false" weight="1.0" id="feature0" invAndEnvAtomSerials="[][]"><position x3="9.01807" y3="51.7463" z3="59.702" tolerance="1.5" /></point><point name="H" featureId="3" optional="false" disabled="false" weight="1.0" id="feature1" invAndEnvAtomSerials="[][]"><position x3="14.2922" y3="50.03" z3="56.8693" tolerance="1.5" /></point><point name="H" featureId="4" optional="false" disabled="false" weight="1.0" id="feature2" invAndEnvAtomSerials="[][]"><position x3="14.684" y3="50.51" z3="61.882" tolerance="1.5" /></point><point name="HBD" featureId="2" optional="false" disabled="false" weight="1.0" id="feature3" invAndEnvAtomSerials="[][]"><position x3="6.469" y3="51.341" z3="60.232" tolerance="1.5" /></point><volume type="exclusion" featureId="13" optional="false" disabled="false" weight="1.0" id="feature4"><position x3="12.7267" y3="55.2577" z3="56.333" tolerance="1.0" /></volume><volume type="exclusion" featureId="21" optional="false" disabled="false" weight="1.0" id="feature5"><position x3="9.88758" y3="52.5297" z3="54.5222" tolerance="1.0" /></volume><volume type="exclusion" featureId="27" optional="false" disabled="false" weight="1.0" id="feature6"><position x3="12.65" y3="46.052" z3="59.892" tolerance="1.0" /></volume><volume type="exclusion" featureId="8" optional="false" disabled="false" weight="1.0" id="feature7"><position x3="11.23" y3="56.279" z3="60.881" tolerance="1.0" /></volume><volume type="exclusion" featureId="24" optional="false" disabled="false" weight="1.0" id="feature8"><position x3="12.5227" y3="47.342" z3="63.4263" tolerance="1.0" /></volume><volume type="exclusion" featureId="5" optional="false" disabled="false" weight="1.0" id="feature9"><position x3="9.8862" y3="54.5792" z3="63.6336" tolerance="1.0" /></volume><volume type="exclusion" featureId="26" optional="false" disabled="false" weight="1.0" id="feature10"><position x3="7.186" y3="49.506" z3="55.5113" tolerance="1.0" /></volume><volume type="exclusion" featureId="30" optional="false" disabled="false" weight="1.0" id="feature11"><position x3="10.6643" y3="45.7287" z3="55.5323" tolerance="1.0" /></volume><volume type="exclusion" featureId="15" optional="false" disabled="false" weight="1.0" id="feature12"><position x3="7.23233" y3="50.9297" z3="64.1543" tolerance="1.0" /></volume><volume type="exclusion" featureId="10" optional="false" disabled="false" weight="1.0" id="feature13"><position x3="5.665" y3="48.327" z3="60.342" tolerance="1.0" /></volume><volume type="exclusion" featureId="23" optional="false" disabled="false" weight="1.0" id="feature14"><position x3="17.043" y3="53.601" z3="55.154" tolerance="1.0" /></volume><volume type="exclusion" featureId="7" optional="false" disabled="false" weight="1.0" id="feature15"><position x3="15.5012" y3="45.942" z3="56.0314" tolerance="1.0" /></volume><volume type="exclusion" featureId="6" optional="false" disabled="false" weight="1.0" id="feature16"><position x3="18.009" y3="54.699" z3="58.127" tolerance="1.0" /></volume><volume type="exclusion" featureId="31" optional="false" disabled="false" weight="1.0" id="feature17"><position x3="5.657" y3="54.099" z3="61.612" tolerance="1.0" /></volume><volume type="exclusion" featureId="11" optional="false" disabled="false" weight="1.0" id="feature18"><position x3="15.704" y3="56.418" z3="62.491" tolerance="1.0" /></volume><volume type="exclusion" featureId="20" optional="false" disabled="false" weight="1.0" id="feature19"><position x3="6.215" y3="53.977" z3="54.95" tolerance="1.0" /></volume><volume type="exclusion" featureId="25" optional="false" disabled="false" weight="1.0" id="feature20"><position x3="4.314" y3="52.372" z3="58.014" tolerance="1.0" /></volume><volume type="exclusion" featureId="19" optional="false" disabled="false" weight="1.0" id="feature21"><position x3="19.441" y3="50.538" z3="58.802" tolerance="1.0" /></volume><volume type="exclusion" featureId="9" optional="false" disabled="false" weight="1.0" id="feature22"><position x3="17.878" y3="47.838" z3="62.366" tolerance="1.0" /></volume><volume type="exclusion" featureId="28" optional="false" disabled="false" weight="1.0" id="feature23"><position x3="13.7504" y3="50.8597" z3="51.4644" tolerance="1.0" /></volume><volume type="exclusion" featureId="34" optional="false" disabled="false" weight="1.0" id="feature24"><position x3="6.463" y3="57.189" z3="59.4557" tolerance="1.0" /></volume><volume type="exclusion" featureId="29" optional="false" disabled="false" weight="1.0" id="feature25"><position x3="4.517" y3="48.603" z3="56.741" tolerance="1.0" /></volume><volume type="exclusion" featureId="16" optional="false" disabled="false" weight="1.0" id="feature26"><position x3="12.1108" y3="49.8965" z3="67.0127" tolerance="1.0" /></volume><volume type="exclusion" featureId="14" optional="false" disabled="false" weight="1.0" id="feature27"><position x3="8.203" y3="58.418" z3="61.657" tolerance="1.0" /></volume><volume type="exclusion" featureId="33" optional="false" disabled="false" weight="1.0" id="feature28"><position x3="9.21467" y3="48.4303" z3="51.3717" tolerance="1.0" /></volume><volume type="exclusion" featureId="17" optional="false" disabled="false" weight="1.0" id="feature29"><position x3="13.948" y3="46.826" z3="51.713" tolerance="1.0" /></volume><volume type="exclusion" featureId="12" optional="false" disabled="false" weight="1.0" id="feature30"><position x3="19.69" y3="50.853" z3="63.391" tolerance="1.0" /></volume><volume type="exclusion" featureId="22" optional="false" disabled="false" weight="1.0" id="feature31"><position x3="19.218" y3="49.49" z3="53.813" tolerance="1.0" /></volume><volume type="exclusion" featureId="18" optional="false" disabled="false" weight="1.0" id="feature32"><position x3="21.142" y3="48.36" z3="60.931" tolerance="1.0" /></volume><volume type="exclusion" featureId="32" optional="false" disabled="false" weight="1.0" id="feature33"><position x3="8.476" y3="53.1567" z3="69.0897" tolerance="1.0" /></volume></pharmacophore>
