# Supplementary material for: Apo2ph4: A Versatile Workflow for the Generation of Receptor-based Pharmacophore Models for Virtual Screening
Source: J Chem Inf Model. 2022 Dec 16;63(1):101–10. doi: 10.1021/acs.jcim.2c00814 (PMC9832483; doi:10.1021/acs.jcim.2c00814)
Supplement: Supplementary file 3 — ci2c00814_si_003.zip [file ci2c00814_si_003.zip › ESR_ant_6B0F_4ftr.pml]

<?xml version="1.0" encoding="UTF-8"?>
<pharmacophore name="ESR_abt_6B0F_4ftr" id="pharmacophore0" pharmacophoreType="LIGAND_SCOUT"><point name="H" featureId="1" optional="false" disabled="false" weight="1.0" id="feature0" invAndEnvAtomSerials="[][]"><position x3="-39.4899" y3="9.98008" z3="-24.9371" tolerance="1.5" /></point><point name="H" featureId="3" optional="false" disabled="false" weight="1.0" id="feature1" invAndEnvAtomSerials="[][]"><position x3="-39.7808" y3="7.53986" z3="-30.4479" tolerance="1.5" /></point><point name="PI" featureId="2" optional="false" disabled="false" weight="1.0" id="feature2" invAndEnvAtomSerials="[][]"><position x3="-40.692" y3="11.307" z3="-24.968" tolerance="1.5" /></point><point name="HBA" featureId="4" optional="false" disabled="false" weight="1.0" id="feature3" invAndEnvAtomSerials="[][]"><position x3="-41.074" y3="11.597" z3="-22.672" tolerance="1.5" /></point><volume type="exclusion" featureId="27" optional="false" disabled="false" weight="1.0" id="feature4"><position x3="-43.6633" y3="5.099" z3="-25.2427" tolerance="1.0" /></volume><volume type="exclusion" featureId="16" optional="false" disabled="false" weight="1.0" id="feature5"><position x3="-43.54" y3="9.031" z3="-28.578" tolerance="1.0" /></volume><volume type="exclusion" featureId="39" optional="false" disabled="false" weight="1.0" id="feature6"><position x3="-37.2523" y3="4.364" z3="-31.024" tolerance="1.0" /></volume><volume type="exclusion" featureId="20" optional="false" disabled="false" weight="1.0" id="feature7"><position x3="-34.2087" y3="8.76" z3="-28.3337" tolerance="1.0" /></volume><volume type="exclusion" featureId="37" optional="false" disabled="false" weight="1.0" id="feature8"><position x3="-41.4912" y3="6.69855" z3="-21.361" tolerance="1.0" /></volume><volume type="exclusion" featureId="9" optional="false" disabled="false" weight="1.0" id="feature9"><position x3="-41.634" y3="2.396" z3="-29.97" tolerance="1.0" /></volume><volume type="exclusion" featureId="31" optional="false" disabled="false" weight="1.0" id="feature10"><position x3="-33.534" y3="6.712" z3="-24.674" tolerance="1.0" /></volume><volume type="exclusion" featureId="5" optional="false" disabled="false" weight="1.0" id="feature11"><position x3="-42.18" y3="12.538" z3="-28.987" tolerance="1.0" /></volume><volume type="exclusion" featureId="38" optional="false" disabled="false" weight="1.0" id="feature12"><position x3="-38.1027" y3="13.537" z3="-27.1813" tolerance="1.0" /></volume><volume type="exclusion" featureId="8" optional="false" disabled="false" weight="1.0" id="feature13"><position x3="-40.749" y3="0.944999" z3="-24.044" tolerance="1.0" /></volume><volume type="exclusion" featureId="12" optional="false" disabled="false" weight="1.0" id="feature14"><position x3="-43.717" y3="5.665" z3="-32.007" tolerance="1.0" /></volume><volume type="exclusion" featureId="35" optional="false" disabled="false" weight="1.0" id="feature15"><position x3="-38.7163" y3="9.44433" z3="-19.832" tolerance="1.0" /></volume><volume type="exclusion" featureId="29" optional="false" disabled="false" weight="1.0" id="feature16"><position x3="-35.7503" y3="11.1021" z3="-31.9536" tolerance="1.0" /></volume><volume type="exclusion" featureId="21" optional="false" disabled="false" weight="1.0" id="feature17"><position x3="-34.5603" y3="6.336" z3="-20.775" tolerance="1.0" /></volume><volume type="exclusion" featureId="23" optional="false" disabled="false" weight="1.0" id="feature18"><position x3="-36.621" y3="0.131" z3="-29.302" tolerance="1.0" /></volume><volume type="exclusion" featureId="30" optional="false" disabled="false" weight="1.0" id="feature19"><position x3="-32.478" y3="3.723" z3="-28.371" tolerance="1.0" /></volume><volume type="exclusion" featureId="14" optional="false" disabled="false" weight="1.0" id="feature20"><position x3="-36.709" y3="13.188" z3="-22.626" tolerance="1.0" /></volume><volume type="exclusion" featureId="10" optional="false" disabled="false" weight="1.0" id="feature21"><position x3="-33.752" y3="2.2956" z3="-23.777" tolerance="1.0" /></volume><volume type="exclusion" featureId="22" optional="false" disabled="false" weight="1.0" id="feature22"><position x3="-45.271" y3="12.121" z3="-24.7227" tolerance="1.0" /></volume><volume type="exclusion" featureId="15" optional="false" disabled="false" weight="1.0" id="feature23"><position x3="-43.338" y3="10.111" z3="-20.241" tolerance="1.0" /></volume><volume type="exclusion" featureId="28" optional="false" disabled="false" weight="1.0" id="feature24"><position x3="-45.802" y3="12.108" z3="-27.824" tolerance="1.0" /></volume><volume type="exclusion" featureId="18" optional="false" disabled="false" weight="1.0" id="feature25"><position x3="-36.662" y3="7.59" z3="-34.626" tolerance="1.0" /></volume><volume type="exclusion" featureId="17" optional="false" disabled="false" weight="1.0" id="feature26"><position x3="-36.34" y3="1.962" z3="-32.818" tolerance="1.0" /></volume><volume type="exclusion" featureId="32" optional="false" disabled="false" weight="1.0" id="feature27"><position x3="-33.041" y3="0.508" z3="-26.13" tolerance="1.0" /></volume><volume type="exclusion" featureId="11" optional="false" disabled="false" weight="1.0" id="feature28"><position x3="-42.324" y3="15.196" z3="-23.753" tolerance="1.0" /></volume><volume type="exclusion" featureId="36" optional="false" disabled="false" weight="1.0" id="feature29"><position x3="-36.222" y3="1.558" z3="-19.839" tolerance="1.0" /></volume><volume type="exclusion" featureId="25" optional="false" disabled="false" weight="1.0" id="feature30"><position x3="-37.076" y3="-1.897" z3="-24.918" tolerance="1.0" /></volume><volume type="exclusion" featureId="33" optional="false" disabled="false" weight="1.0" id="feature31"><position x3="-37.96" y3="12.451" z3="-19.244" tolerance="1.0" /></volume><volume type="exclusion" featureId="13" optional="false" disabled="false" weight="1.0" id="feature32"><position x3="-41.802" y3="13.248" z3="-19.818" tolerance="1.0" /></volume><volume type="exclusion" featureId="34" optional="false" disabled="false" weight="1.0" id="feature33"><position x3="-40.0943" y3="1.84378" z3="-18.5371" tolerance="1.0" /></volume><volume type="exclusion" featureId="24" optional="false" disabled="false" weight="1.0" id="feature34"><position x3="-42.795" y3="-2.3665" z3="-26.4515" tolerance="1.0" /></volume><volume type="exclusion" featureId="26" optional="false" disabled="false" weight="1.0" id="feature35"><position x3="-48.109" y3="4.63" z3="-31.089" tolerance="1.0" /></volume><volume type="exclusion" featureId="6" optional="false" disabled="false" weight="1.0" id="feature36"><position x3="-41.382" y3="10.841" z3="-36.207" tolerance="1.0" /></volume><volume type="exclusion" featureId="7" optional="false" disabled="false" weight="1.0" id="feature37"><position x3="-41.199" y3="7.141" z3="-37.991" tolerance="1.0" /></volume><volume type="exclusion" featureId="19" optional="false" disabled="false" weight="1.0" id="feature38"><position x3="-38.961" y3="3.486" z3="-38.07" tolerance="1.0" /></volume></pharmacophore>
