# Supplementary material for: Apo2ph4: A Versatile Workflow for the Generation of Receptor-based Pharmacophore Models for Virtual Screening
Source: J Chem Inf Model. 2022 Dec 16;63(1):101–10. doi: 10.1021/acs.jcim.2c00814 (PMC9832483; doi:10.1021/acs.jcim.2c00814)
Supplement: Supplementary file 3 — ci2c00814_si_003.zip [file ci2c00814_si_003.zip › FEN1_5FV7_5ftr.pml]

<?xml version="1.0" encoding="UTF-8"?>
<pharmacophore name="FEN1_5FV7_5ftr" id="pharmacophore0" pharmacophoreType="LIGAND_SCOUT"><point name="H" featureId="5" optional="false" disabled="false" weight="1.0" id="feature0" invAndEnvAtomSerials="[][]"><position x3="-19.695" y3="-5.45" z3="4.406" tolerance="1.5" /></point><point name="H" featureId="3" optional="false" disabled="false" weight="1.0" id="feature1" invAndEnvAtomSerials="[][]"><position x3="-21.3666" y3="-6.41813" z3="1.88213" tolerance="1.5" /></point><vector name="HBA" featureId="6" pointsToLigand="true" hasSyntheticProjectedPoint="false" optional="false" disabled="false" weight="1.0" id="feature2" invAndEnvAtomSerials="[][]"><origin x3="-14.722" y3="-0.840999" z3="1.748" tolerance="2.25" /><target x3="-17.288" y3="-2.29" z3="1.781" tolerance="1.5" /></vector><point name="HBD" featureId="4" optional="false" disabled="false" weight="1.0" id="feature3" invAndEnvAtomSerials="[][]"><position x3="-18.641" y3="-4.638" z3="5.5" tolerance="1.5" /></point><point name="HBD" featureId="1" optional="false" disabled="false" weight="1.0" id="feature4" invAndEnvAtomSerials="[][]"><position x3="-18.742" y3="-2.34" z3="4.249" tolerance="1.5" /></point><volume type="exclusion" featureId="17" optional="false" disabled="false" weight="1.0" id="feature5"><position x3="-17.135" y3="-7.617" z3="2.746" tolerance="1.0" /></volume><volume type="exclusion" featureId="31" optional="false" disabled="false" weight="1.0" id="feature6"><position x3="-19.331" y3="-9.533" z3="4.347" tolerance="1.0" /></volume><volume type="exclusion" featureId="21" optional="false" disabled="false" weight="1.0" id="feature7"><position x3="-19.588" y3="-6.934" z3="8.308" tolerance="1.0" /></volume><volume type="exclusion" featureId="19" optional="false" disabled="false" weight="1.0" id="feature8"><position x3="-14.227" y3="-3.175" z3="3.725" tolerance="1.0" /></volume><volume type="exclusion" featureId="22" optional="false" disabled="false" weight="1.0" id="feature9"><position x3="-17.3" y3="-1.161" z3="6.781" tolerance="1.0" /></volume><volume type="exclusion" featureId="24" optional="false" disabled="false" weight="1.0" id="feature10"><position x3="-22.791" y3="-8.59" z3="5.613" tolerance="1.0" /></volume><volume type="exclusion" featureId="29" optional="false" disabled="false" weight="1.0" id="feature11"><position x3="-13.546" y3="-7.482" z3="8.214" tolerance="1.0" /></volume><volume type="exclusion" featureId="16" optional="false" disabled="false" weight="1.0" id="feature12"><position x3="-14.722" y3="-0.841" z3="1.748" tolerance="1.0" /></volume><volume type="exclusion" featureId="11" optional="false" disabled="false" weight="1.0" id="feature13"><position x3="-11.337" y3="-4.539" z3="4.122" tolerance="1.0" /></volume><volume type="exclusion" featureId="26" optional="false" disabled="false" weight="1.0" id="feature14"><position x3="-11.408" y3="-7.388" z3="3.093" tolerance="1.0" /></volume><volume type="exclusion" featureId="41" optional="false" disabled="false" weight="1.0" id="feature15"><position x3="-19.527" y3="0.388" z3="5.188" tolerance="1.0" /></volume><volume type="exclusion" featureId="20" optional="false" disabled="false" weight="1.0" id="feature16"><position x3="-22.702" y3="-3.41" z3="8.139" tolerance="1.0" /></volume><volume type="exclusion" featureId="38" optional="false" disabled="false" weight="1.0" id="feature17"><position x3="-19.89" y3="-13.153" z3="5.404" tolerance="1.0" /></volume><volume type="exclusion" featureId="33" optional="false" disabled="false" weight="1.0" id="feature18"><position x3="-14.04" y3="-12.548" z3="3.833" tolerance="1.0" /></volume><volume type="exclusion" featureId="37" optional="false" disabled="false" weight="1.0" id="feature19"><position x3="-19.2604" y3="-9.76539" z3="-1.9295" tolerance="1.0" /></volume><volume type="exclusion" featureId="8" optional="false" disabled="false" weight="1.0" id="feature20"><position x3="-20.883" y3="-3.722" z3="11.045" tolerance="1.0" /></volume><volume type="exclusion" featureId="23" optional="false" disabled="false" weight="1.0" id="feature21"><position x3="-18.149" y3="0.736" z3="0.261" tolerance="1.0" /></volume><volume type="exclusion" featureId="32" optional="false" disabled="false" weight="1.0" id="feature22"><position x3="-21.343" y3="-11.865" z3="0.489" tolerance="1.0" /></volume><volume type="exclusion" featureId="40" optional="false" disabled="false" weight="1.0" id="feature23"><position x3="-21.087" y3="1.824" z3="3.026" tolerance="1.0" /></volume><volume type="exclusion" featureId="12" optional="false" disabled="false" weight="1.0" id="feature24"><position x3="-11.217" y3="-0.718" z3="1.085" tolerance="1.0" /></volume><volume type="exclusion" featureId="7" optional="false" disabled="false" weight="1.0" id="feature25"><position x3="-13.343" y3="-11.724" z3="10.89" tolerance="1.0" /></volume><volume type="exclusion" featureId="34" optional="false" disabled="false" weight="1.0" id="feature26"><position x3="-7.966" y3="-7.028" z3="3.423" tolerance="1.0" /></volume><volume type="exclusion" featureId="18" optional="false" disabled="false" weight="1.0" id="feature27"><position x3="-18.4488" y3="-13.4628" z3="11.2736" tolerance="1.0" /></volume><volume type="exclusion" featureId="10" optional="false" disabled="false" weight="1.0" id="feature28"><position x3="-26.687" y3="-8.409" z3="0.212" tolerance="1.0" /></volume><volume type="exclusion" featureId="25" optional="false" disabled="false" weight="1.0" id="feature29"><position x3="-24.297" y3="-0.356" z3="10.35" tolerance="1.0" /></volume><volume type="exclusion" featureId="43" optional="false" disabled="false" weight="1.0" id="feature30"><position x3="-28.347" y3="-7.17" z3="5.768" tolerance="1.0" /></volume><volume type="exclusion" featureId="39" optional="false" disabled="false" weight="1.0" id="feature31"><position x3="-7.711" y3="-9.485" z3="0.717" tolerance="1.0" /></volume><volume type="exclusion" featureId="15" optional="false" disabled="false" weight="1.0" id="feature32"><position x3="-14.083" y3="-16.91" z3="6.145" tolerance="1.0" /></volume><volume type="exclusion" featureId="27" optional="false" disabled="false" weight="1.0" id="feature33"><position x3="-26.182" y3="-7.897" z3="-3.559" tolerance="1.0" /></volume><volume type="exclusion" featureId="35" optional="false" disabled="false" weight="1.0" id="feature34"><position x3="-25.741" y3="3.255" z3="6.159" tolerance="1.0" /></volume><volume type="exclusion" featureId="28" optional="false" disabled="false" weight="1.0" id="feature35"><position x3="-27.699" y3="-1.013" z3="10.336" tolerance="1.0" /></volume><volume type="exclusion" featureId="13" optional="false" disabled="false" weight="1.0" id="feature36"><position x3="-6.966" y3="-1.941" z3="-2.631" tolerance="1.0" /></volume><volume type="exclusion" featureId="14" optional="false" disabled="false" weight="1.0" id="feature37"><position x3="-4.71" y3="-4.685" z3="1.073" tolerance="1.0" /></volume><volume type="exclusion" featureId="36" optional="false" disabled="false" weight="1.0" id="feature38"><position x3="-17.271" y3="-18.544" z3="10.232" tolerance="1.0" /></volume><volume type="exclusion" featureId="42" optional="false" disabled="false" weight="1.0" id="feature39"><position x3="-12.9723" y3="-17.7223" z3="10.801" tolerance="1.0" /></volume><volume type="exclusion" featureId="9" optional="false" disabled="false" weight="1.0" id="feature40"><position x3="-28.417" y3="2.332" z3="8.73" tolerance="1.0" /></volume><volume type="exclusion" featureId="30" optional="false" disabled="false" weight="1.0" id="feature41"><position x3="-9.261" y3="0.024" z3="-5.375" tolerance="1.0" /></volume></pharmacophore>
