# Supplementary material for: Apo2ph4: A Versatile Workflow for the Generation of Receptor-based Pharmacophore Models for Virtual Screening
Source: J Chem Inf Model. 2022 Dec 16;63(1):101–10. doi: 10.1021/acs.jcim.2c00814 (PMC9832483; doi:10.1021/acs.jcim.2c00814)
Supplement: Supplementary file 3 — ci2c00814_si_003.zip [file ci2c00814_si_003.zip › GBA_3RIK_5ftr.pml]

<?xml version="1.0" encoding="UTF-8"?>
<pharmacophore name="GBA_3RIK_5ftr" id="pharmacophore0" pharmacophoreType="LIGAND_SCOUT"><point name="H" featureId="4" optional="false" disabled="false" weight="1.0" id="feature0" invAndEnvAtomSerials="[][]"><position x3="6.611" y3="-0.922" z3="45.397" tolerance="1.5" /></point><point name="H" featureId="1" optional="false" disabled="false" weight="1.0" id="feature1" invAndEnvAtomSerials="[][]"><position x3="3.16625" y3="-2.39808" z3="40.6678" tolerance="1.5" /></point><point name="PI" featureId="3" optional="false" disabled="false" weight="1.0" id="feature2" invAndEnvAtomSerials="[][]"><position x3="7.72" y3="-6.738" z3="44.569" tolerance="1.5" /></point><point name="HBA" featureId="5" optional="false" disabled="false" weight="1.0" id="feature3" invAndEnvAtomSerials="[][]"><position x3="6.962" y3="-8.601" z3="43.486" tolerance="1.5" /></point><point name="HBD" featureId="2" optional="false" disabled="false" weight="1.0" id="feature4" invAndEnvAtomSerials="[][]"><position x3="9.141" y3="-4.404" z3="45.346" tolerance="1.5" /></point><volume type="exclusion" featureId="12" optional="false" disabled="false" weight="1.0" id="feature5"><position x3="11.002" y3="-5.223" z3="41.517" tolerance="1.0" /></volume><volume type="exclusion" featureId="19" optional="false" disabled="false" weight="1.0" id="feature6"><position x3="9.13" y3="-9.47" z3="45.33" tolerance="1.0" /></volume><volume type="exclusion" featureId="6" optional="false" disabled="false" weight="1.0" id="feature7"><position x3="5.54444" y3="-7.30694" z3="38.9831" tolerance="1.0" /></volume><volume type="exclusion" featureId="11" optional="false" disabled="false" weight="1.0" id="feature8"><position x3="14.577" y3="-7.952" z3="38.747" tolerance="1.0" /></volume><volume type="exclusion" featureId="35" optional="false" disabled="false" weight="1.0" id="feature9"><position x3="15.074" y3="-7.819" z3="43.335" tolerance="1.0" /></volume><volume type="exclusion" featureId="40" optional="false" disabled="false" weight="1.0" id="feature10"><position x3="10.65" y3="-2.18" z3="44.02" tolerance="1.0" /></volume><volume type="exclusion" featureId="32" optional="false" disabled="false" weight="1.0" id="feature11"><position x3="10.7172" y3="-13.0515" z3="44.4877" tolerance="1.0" /></volume><volume type="exclusion" featureId="15" optional="false" disabled="false" weight="1.0" id="feature12"><position x3="7.598" y3="-2.255" z3="39.28" tolerance="1.0" /></volume><volume type="exclusion" featureId="14" optional="false" disabled="false" weight="1.0" id="feature13"><position x3="8.101" y3="-14.113" z3="40.384" tolerance="1.0" /></volume><volume type="exclusion" featureId="31" optional="false" disabled="false" weight="1.0" id="feature14"><position x3="15.442" y3="-11.033" z3="42.928" tolerance="1.0" /></volume><volume type="exclusion" featureId="9" optional="false" disabled="false" weight="1.0" id="feature15"><position x3="6.775" y3="-3.927" z3="36.449" tolerance="1.0" /></volume><volume type="exclusion" featureId="43" optional="false" disabled="false" weight="1.0" id="feature16"><position x3="13.012" y3="-12.18" z3="36.739" tolerance="1.0" /></volume><volume type="exclusion" featureId="13" optional="false" disabled="false" weight="1.0" id="feature17"><position x3="13.271" y3="-14.215" z3="41.525" tolerance="1.0" /></volume><volume type="exclusion" featureId="29" optional="false" disabled="false" weight="1.0" id="feature18"><position x3="11.799" y3="-1.739" z3="37.612" tolerance="1.0" /></volume><volume type="exclusion" featureId="8" optional="false" disabled="false" weight="1.0" id="feature19"><position x3="10.065" y3="-5.981" z3="48.939" tolerance="1.0" /></volume><volume type="exclusion" featureId="30" optional="false" disabled="false" weight="1.0" id="feature20"><position x3="9.302" y3="-0.024" z3="41.06" tolerance="1.0" /></volume><volume type="exclusion" featureId="17" optional="false" disabled="false" weight="1.0" id="feature21"><position x3="15.694" y3="-5.911" z3="46.106" tolerance="1.0" /></volume><volume type="exclusion" featureId="21" optional="false" disabled="false" weight="1.0" id="feature22"><position x3="14.276" y3="-11.623" z3="47.336" tolerance="1.0" /></volume><volume type="exclusion" featureId="37" optional="false" disabled="false" weight="1.0" id="feature23"><position x3="15.9132" y3="-11.3603" z3="37.3231" tolerance="1.0" /></volume><volume type="exclusion" featureId="38" optional="false" disabled="false" weight="1.0" id="feature24"><position x3="14.463" y3="-5.001" z3="35.178" tolerance="1.0" /></volume><volume type="exclusion" featureId="7" optional="false" disabled="false" weight="1.0" id="feature25"><position x3="11.224" y3="-5.467" z3="33.264" tolerance="1.0" /></volume><volume type="exclusion" featureId="22" optional="false" disabled="false" weight="1.0" id="feature26"><position x3="18.0646" y3="-10.0561" z3="41.6393" tolerance="1.0" /></volume><volume type="exclusion" featureId="10" optional="false" disabled="false" weight="1.0" id="feature27"><position x3="9.194" y3="-8.628" z3="32.731" tolerance="1.0" /></volume><volume type="exclusion" featureId="41" optional="false" disabled="false" weight="1.0" id="feature28"><position x3="8.52818" y3="-13.9979" z3="34.8305" tolerance="1.0" /></volume><volume type="exclusion" featureId="34" optional="false" disabled="false" weight="1.0" id="feature29"><position x3="2.602" y3="-12.056" z3="36.853" tolerance="1.0" /></volume><volume type="exclusion" featureId="18" optional="false" disabled="false" weight="1.0" id="feature30"><position x3="10.786" y3="-2.273" z3="49.32" tolerance="1.0" /></volume><volume type="exclusion" featureId="24" optional="false" disabled="false" weight="1.0" id="feature31"><position x3="7.069" y3="-17.437" z3="40.328" tolerance="1.0" /></volume><volume type="exclusion" featureId="27" optional="false" disabled="false" weight="1.0" id="feature32"><position x3="12.4373" y3="-16.3657" z3="37.1096" tolerance="1.0" /></volume><volume type="exclusion" featureId="25" optional="false" disabled="false" weight="1.0" id="feature33"><position x3="5.56833" y3="-5.38133" z3="50.7173" tolerance="1.0" /></volume><volume type="exclusion" featureId="36" optional="false" disabled="false" weight="1.0" id="feature34"><position x3="7.485" y3="-11.82" z3="50.893" tolerance="1.0" /></volume><volume type="exclusion" featureId="26" optional="false" disabled="false" weight="1.0" id="feature35"><position x3="0.113666" y3="-5.34064" z3="37.9873" tolerance="1.0" /></volume><volume type="exclusion" featureId="33" optional="false" disabled="false" weight="1.0" id="feature36"><position x3="4.76011" y3="0.334944" z3="36.8864" tolerance="1.0" /></volume><volume type="exclusion" featureId="16" optional="false" disabled="false" weight="1.0" id="feature37"><position x3="17.589" y3="-9.564" z3="48.532" tolerance="1.0" /></volume><volume type="exclusion" featureId="23" optional="false" disabled="false" weight="1.0" id="feature38"><position x3="4.64433" y3="1.82033" z3="42.9463" tolerance="1.0" /></volume><volume type="exclusion" featureId="39" optional="false" disabled="false" weight="1.0" id="feature39"><position x3="8.90633" y3="2.26567" z3="46.0473" tolerance="1.0" /></volume><volume type="exclusion" featureId="28" optional="false" disabled="false" weight="1.0" id="feature40"><position x3="9.27567" y3="-18.6357" z3="45.3503" tolerance="1.0" /></volume><volume type="exclusion" featureId="42" optional="false" disabled="false" weight="1.0" id="feature41"><position x3="0.607" y3="-2.883" z3="34.819" tolerance="1.0" /></volume><volume type="exclusion" featureId="20" optional="false" disabled="false" weight="1.0" id="feature42"><position x3="7.072" y3="-21.119" z3="41.153" tolerance="1.0" /></volume></pharmacophore>
