# Supplementary material for: Apo2ph4: A Versatile Workflow for the Generation of Receptor-based Pharmacophore Models for Virtual Screening
Source: J Chem Inf Model. 2022 Dec 16;63(1):101–10. doi: 10.1021/acs.jcim.2c00814 (PMC9832483; doi:10.1021/acs.jcim.2c00814)
Supplement: Supplementary file 3 — ci2c00814_si_003.zip [file ci2c00814_si_003.zip › IDH1_4I3L_5ftr.pml]

<?xml version="1.0" encoding="UTF-8"?>
<pharmacophore name="IDH1_4I3L_5ftr" id="pharmacophore0" pharmacophoreType="LIGAND_SCOUT"><point name="H" featureId="3" optional="false" disabled="false" weight="1.0" id="feature0" invAndEnvAtomSerials="[][]"><position x3="6.043" y3="-28.1371" z3="-18.3192" tolerance="1.5" /></point><point name="HBA" featureId="1" optional="false" disabled="false" weight="1.0" id="feature1" invAndEnvAtomSerials="[][]"><position x3="5.521" y3="-28.077" z3="-19.695" tolerance="1.5" /></point><point name="HBA" featureId="2" optional="false" disabled="false" weight="1.0" id="feature2" invAndEnvAtomSerials="[][]"><position x3="10.105" y3="-21.289" z3="-17.6" tolerance="1.5" /></point><point name="HBD" featureId="5" optional="false" disabled="false" weight="1.0" id="feature3" invAndEnvAtomSerials="[][]"><position x3="7.279" y3="-30.075" z3="-17.351" tolerance="1.5" /></point><point name="HBD" featureId="4" optional="false" disabled="false" weight="1.0" id="feature4" invAndEnvAtomSerials="[][]"><position x3="4.845" y3="-27.828" z3="-19.671" tolerance="1.5" /></point><volume type="exclusion" featureId="30" optional="false" disabled="false" weight="1.0" id="feature5"><position x3="2.222" y3="-29.416" z3="-19.248" tolerance="1.0" /></volume><volume type="exclusion" featureId="17" optional="false" disabled="false" weight="1.0" id="feature6"><position x3="10.009" y3="-28.51" z3="-17.167" tolerance="1.0" /></volume><volume type="exclusion" featureId="15" optional="false" disabled="false" weight="1.0" id="feature7"><position x3="4.424" y3="-33.532" z3="-19.576" tolerance="1.0" /></volume><volume type="exclusion" featureId="6" optional="false" disabled="false" weight="1.0" id="feature8"><position x3="10.313" y3="-32.126" z3="-15.315" tolerance="1.0" /></volume><volume type="exclusion" featureId="22" optional="false" disabled="false" weight="1.0" id="feature9"><position x3="4.565" y3="-29.633" z3="-22.236" tolerance="1.0" /></volume><volume type="exclusion" featureId="18" optional="false" disabled="false" weight="1.0" id="feature10"><position x3="1.66" y3="-34.178" z3="-16.652" tolerance="1.0" /></volume><volume type="exclusion" featureId="7" optional="false" disabled="false" weight="1.0" id="feature11"><position x3="8.186" y3="-28.266" z3="-22.152" tolerance="1.0" /></volume><volume type="exclusion" featureId="33" optional="false" disabled="false" weight="1.0" id="feature12"><position x3="5.29" y3="-33.264" z3="-11.5" tolerance="1.0" /></volume><volume type="exclusion" featureId="32" optional="false" disabled="false" weight="1.0" id="feature13"><position x3="-0.311" y3="-31.419" z3="-19.782" tolerance="1.0" /></volume><volume type="exclusion" featureId="11" optional="false" disabled="false" weight="1.0" id="feature14"><position x3="5.448" y3="-25.727" z3="-22.856" tolerance="1.0" /></volume><volume type="exclusion" featureId="24" optional="false" disabled="false" weight="1.0" id="feature15"><position x3="12.2718" y3="-32.3202" z3="-19.29" tolerance="1.0" /></volume><volume type="exclusion" featureId="20" optional="false" disabled="false" weight="1.0" id="feature16"><position x3="8.561" y3="-37.018" z3="-15.539" tolerance="1.0" /></volume><volume type="exclusion" featureId="10" optional="false" disabled="false" weight="1.0" id="feature17"><position x3="10.635" y3="-23.777" z3="-20.437" tolerance="1.0" /></volume><volume type="exclusion" featureId="19" optional="false" disabled="false" weight="1.0" id="feature18"><position x3="-1.972" y3="-26.274" z3="-19.488" tolerance="1.0" /></volume><volume type="exclusion" featureId="13" optional="false" disabled="false" weight="1.0" id="feature19"><position x3="4.338" y3="-22.362" z3="-21.478" tolerance="1.0" /></volume><volume type="exclusion" featureId="9" optional="false" disabled="false" weight="1.0" id="feature20"><position x3="1.273" y3="-22.432" z3="-19.272" tolerance="1.0" /></volume><volume type="exclusion" featureId="28" optional="false" disabled="false" weight="1.0" id="feature21"><position x3="-3.578" y3="-30.771" z3="-17.939" tolerance="1.0" /></volume><volume type="exclusion" featureId="25" optional="false" disabled="false" weight="1.0" id="feature22"><position x3="14.4583" y3="-27.8963" z3="-11.7533" tolerance="1.0" /></volume><volume type="exclusion" featureId="14" optional="false" disabled="false" weight="1.0" id="feature23"><position x3="3.115" y3="-39.43" z3="-13.576" tolerance="1.0" /></volume><volume type="exclusion" featureId="8" optional="false" disabled="false" weight="1.0" id="feature24"><position x3="13.638" y3="-22.05" z3="-18.752" tolerance="1.0" /></volume><volume type="exclusion" featureId="31" optional="false" disabled="false" weight="1.0" id="feature25"><position x3="6.568" y3="-40.604" z3="-12.463" tolerance="1.0" /></volume><volume type="exclusion" featureId="16" optional="false" disabled="false" weight="1.0" id="feature26"><position x3="7.328" y3="-18.023" z3="-19.128" tolerance="1.0" /></volume><volume type="exclusion" featureId="23" optional="false" disabled="false" weight="1.0" id="feature27"><position x3="5.988" y3="-19.548" z3="-23.523" tolerance="1.0" /></volume><volume type="exclusion" featureId="12" optional="false" disabled="false" weight="1.0" id="feature28"><position x3="12.438" y3="-18.499" z3="-19.501" tolerance="1.0" /></volume><volume type="exclusion" featureId="29" optional="false" disabled="false" weight="1.0" id="feature29"><position x3="1.968" y3="-16.836" z3="-14.992" tolerance="1.0" /></volume><volume type="exclusion" featureId="26" optional="false" disabled="false" weight="1.0" id="feature30"><position x3="0.36" y3="-41.689" z3="-10.68" tolerance="1.0" /></volume><volume type="exclusion" featureId="35" optional="false" disabled="false" weight="1.0" id="feature31"><position x3="2.16" y3="-39.2" z3="-6.437" tolerance="1.0" /></volume><volume type="exclusion" featureId="21" optional="false" disabled="false" weight="1.0" id="feature32"><position x3="4.774" y3="-41.353" z3="-8.158" tolerance="1.0" /></volume><volume type="exclusion" featureId="27" optional="false" disabled="false" weight="1.0" id="feature33"><position x3="8.328" y3="-39.8586" z3="-5.8004" tolerance="1.0" /></volume><volume type="exclusion" featureId="34" optional="false" disabled="false" weight="1.0" id="feature34"><position x3="-1.49" y3="-39.395" z3="-7.466" tolerance="1.0" /></volume></pharmacophore>
