# Supplementary material for: Apo2ph4: A Versatile Workflow for the Generation of Receptor-based Pharmacophore Models for Virtual Screening
Source: J Chem Inf Model. 2022 Dec 16;63(1):101–10. doi: 10.1021/acs.jcim.2c00814 (PMC9832483; doi:10.1021/acs.jcim.2c00814)
Supplement: Supplementary file 3 — ci2c00814_si_003.zip [file ci2c00814_si_003.zip › IDH1_5TQH_4ftr.pml]

<?xml version="1.0" encoding="UTF-8"?>
<pharmacophore name="IDH1_5TQH_4ftr" id="pharmacophore0" pharmacophoreType="LIGAND_SCOUT"><point name="H" featureId="1" optional="false" disabled="false" weight="1.0" id="feature0" invAndEnvAtomSerials="[][]"><position x3="51.2911" y3="4.8679" z3="-35.6875" tolerance="1.5" /></point><point name="H" featureId="4" optional="false" disabled="false" weight="1.0" id="feature1" invAndEnvAtomSerials="[][]"><position x3="45.616" y3="4.087" z3="-36.986" tolerance="1.5" /></point><point name="H" featureId="2" optional="false" disabled="false" weight="1.0" id="feature2" invAndEnvAtomSerials="[][]"><position x3="48.5304" y3="1.02378" z3="-34.282" tolerance="1.5" /></point><point name="HBD" featureId="3" optional="false" disabled="false" weight="1.0" id="feature3" invAndEnvAtomSerials="[][]"><position x3="47.521" y3="10.07" z3="-36.977" tolerance="1.5" /></point><volume type="exclusion" featureId="10" optional="false" disabled="false" weight="1.0" id="feature4"><position x3="45.926" y3="7.078" z3="-32.433" tolerance="1.0" /></volume><volume type="exclusion" featureId="5" optional="false" disabled="false" weight="1.0" id="feature5"><position x3="49.612" y3="4.981" z3="-30.406" tolerance="1.0" /></volume><volume type="exclusion" featureId="27" optional="false" disabled="false" weight="1.0" id="feature6"><position x3="51.2861" y3="5.00717" z3="-40.255" tolerance="1.0" /></volume><volume type="exclusion" featureId="25" optional="false" disabled="false" weight="1.0" id="feature7"><position x3="53.99" y3="7.362" z3="-38.093" tolerance="1.0" /></volume><volume type="exclusion" featureId="8" optional="false" disabled="false" weight="1.0" id="feature8"><position x3="48.164" y3="0.674" z3="-39.555" tolerance="1.0" /></volume><volume type="exclusion" featureId="7" optional="false" disabled="false" weight="1.0" id="feature9"><position x3="54.681" y3="8.11" z3="-34.222" tolerance="1.0" /></volume><volume type="exclusion" featureId="6" optional="false" disabled="false" weight="1.0" id="feature10"><position x3="42.6672" y3="5.5028" z3="-33.9768" tolerance="1.0" /></volume><volume type="exclusion" featureId="19" optional="false" disabled="false" weight="1.0" id="feature11"><position x3="55.17" y3="4.693" z3="-32.626" tolerance="1.0" /></volume><volume type="exclusion" featureId="16" optional="false" disabled="false" weight="1.0" id="feature12"><position x3="44.397" y3="10.621" z3="-35.174" tolerance="1.0" /></volume><volume type="exclusion" featureId="20" optional="false" disabled="false" weight="1.0" id="feature13"><position x3="49.86" y3="0.375" z3="-29.829" tolerance="1.0" /></volume><volume type="exclusion" featureId="32" optional="false" disabled="false" weight="1.0" id="feature14"><position x3="45.525" y3="3.158" z3="-41.811" tolerance="1.0" /></volume><volume type="exclusion" featureId="14" optional="false" disabled="false" weight="1.0" id="feature15"><position x3="42.7888" y3="7.80027" z3="-39.2467" tolerance="1.0" /></volume><volume type="exclusion" featureId="33" optional="false" disabled="false" weight="1.0" id="feature16"><position x3="44.1219" y3="-0.094945" z3="-38.4328" tolerance="1.0" /></volume><volume type="exclusion" featureId="28" optional="false" disabled="false" weight="1.0" id="feature17"><position x3="55.474" y3="1.484" z3="-38.837" tolerance="1.0" /></volume><volume type="exclusion" featureId="17" optional="false" disabled="false" weight="1.0" id="feature18"><position x3="51.32" y3="11.101" z3="-30.247" tolerance="1.0" /></volume><volume type="exclusion" featureId="23" optional="false" disabled="false" weight="1.0" id="feature19"><position x3="46.989" y3="13.051" z3="-36.404" tolerance="1.0" /></volume><volume type="exclusion" featureId="15" optional="false" disabled="false" weight="1.0" id="feature20"><position x3="53.8942" y3="-0.6112" z3="-32.1338" tolerance="1.0" /></volume><volume type="exclusion" featureId="22" optional="false" disabled="false" weight="1.0" id="feature21"><position x3="42.741" y3="0.964" z3="-32.398" tolerance="1.0" /></volume><volume type="exclusion" featureId="24" optional="false" disabled="false" weight="1.0" id="feature22"><position x3="54.284" y3="11.044" z3="-31.728" tolerance="1.0" /></volume><volume type="exclusion" featureId="29" optional="false" disabled="false" weight="1.0" id="feature23"><position x3="45.509" y3="1.978" z3="-27.778" tolerance="1.0" /></volume><volume type="exclusion" featureId="13" optional="false" disabled="false" weight="1.0" id="feature24"><position x3="50.6844" y3="14.4564" z3="-34.4446" tolerance="1.0" /></volume><volume type="exclusion" featureId="21" optional="false" disabled="false" weight="1.0" id="feature25"><position x3="43.512" y3="12.779" z3="-38.248" tolerance="1.0" /></volume><volume type="exclusion" featureId="9" optional="false" disabled="false" weight="1.0" id="feature26"><position x3="52.096" y3="-2.944" z3="-30.592" tolerance="1.0" /></volume><volume type="exclusion" featureId="18" optional="false" disabled="false" weight="1.0" id="feature27"><position x3="48.523" y3="-4.537" z3="-37.303" tolerance="1.0" /></volume><volume type="exclusion" featureId="30" optional="false" disabled="false" weight="1.0" id="feature28"><position x3="54.549" y3="10.1358" z3="-42.2886" tolerance="1.0" /></volume><volume type="exclusion" featureId="26" optional="false" disabled="false" weight="1.0" id="feature29"><position x3="52.4189" y3="13.7285" z3="-40.1952" tolerance="1.0" /></volume><volume type="exclusion" featureId="31" optional="false" disabled="false" weight="1.0" id="feature30"><position x3="47.725" y3="-1.81" z3="-27.267" tolerance="1.0" /></volume><volume type="exclusion" featureId="12" optional="false" disabled="false" weight="1.0" id="feature31"><position x3="48.513" y3="-5.944" z3="-33.761" tolerance="1.0" /></volume><volume type="exclusion" featureId="11" optional="false" disabled="false" weight="1.0" id="feature32"><position x3="52.409" y3="12.807" z3="-45.455" tolerance="1.0" /></volume></pharmacophore>
