# Supplementary material for: Apo2ph4: A Versatile Workflow for the Generation of Receptor-based Pharmacophore Models for Virtual Screening
Source: J Chem Inf Model. 2022 Dec 16;63(1):101–10. doi: 10.1021/acs.jcim.2c00814 (PMC9832483; doi:10.1021/acs.jcim.2c00814)
Supplement: Supplementary file 3 — ci2c00814_si_003.zip [file ci2c00814_si_003.zip › KAT2A_5MLJ_5ftr.pml]

<?xml version="1.0" encoding="UTF-8"?>
<pharmacophore name="KAT2A_5MLJ_5ftr" id="pharmacophore0" pharmacophoreType="LIGAND_SCOUT"><point name="H" featureId="2" optional="false" disabled="false" weight="1.0" id="feature0" invAndEnvAtomSerials="[][]"><position x3="-19.177" y3="-5.3306" z3="11.7604" tolerance="1.5" /></point><point name="H" featureId="5" optional="false" disabled="false" weight="1.0" id="feature1" invAndEnvAtomSerials="[][]"><position x3="-20.2587" y3="-8.13236" z3="8.90998" tolerance="1.5" /></point><point name="H" featureId="4" optional="false" disabled="false" weight="1.0" id="feature2" invAndEnvAtomSerials="[][]"><position x3="-21.162" y3="-3.475" z3="13.374" tolerance="1.5" /></point><point name="PI" featureId="3" optional="false" disabled="false" weight="1.0" id="feature3" invAndEnvAtomSerials="[][]"><position x3="-16.8992" y3="-6.3545" z3="13.2415" tolerance="1.5" /></point><plane name="AR" featureId="1" optional="false" disabled="false" weight="1.0" id="feature4" invAndEnvAtomSerials="[][]"><position x3="-19.1237" y3="-5.288" z3="12.1512" tolerance="1.2" /><normal x3="0.35311818" y3="0.8964964" z3="-0.26758513" tolerance="0.6" /></plane><volume type="exclusion" featureId="16" optional="false" disabled="false" weight="1.0" id="feature5"><position x3="-15.775" y3="-8.199" z3="10.658" tolerance="1.0" /></volume><volume type="exclusion" featureId="9" optional="false" disabled="false" weight="1.0" id="feature6"><position x3="-20.461" y3="-9.379" z3="14.892" tolerance="1.0" /></volume><volume type="exclusion" featureId="19" optional="false" disabled="false" weight="1.0" id="feature7"><position x3="-23.95" y3="-8.428" z3="9.853" tolerance="1.0" /></volume><volume type="exclusion" featureId="6" optional="false" disabled="false" weight="1.0" id="feature8"><position x3="-17.0531" y3="-2.15708" z3="10.8212" tolerance="1.0" /></volume><volume type="exclusion" featureId="32" optional="false" disabled="false" weight="1.0" id="feature9"><position x3="-16.3841" y3="-7.38275" z3="5.99322" tolerance="1.0" /></volume><volume type="exclusion" featureId="22" optional="false" disabled="false" weight="1.0" id="feature10"><position x3="-19.926" y3="-4.074" z3="5.72" tolerance="1.0" /></volume><volume type="exclusion" featureId="14" optional="false" disabled="false" weight="1.0" id="feature11"><position x3="-21.863" y3="-1.228" z3="10.087" tolerance="1.0" /></volume><volume type="exclusion" featureId="13" optional="false" disabled="false" weight="1.0" id="feature12"><position x3="-19.242" y3="-12.886" z3="14.052" tolerance="1.0" /></volume><volume type="exclusion" featureId="12" optional="false" disabled="false" weight="1.0" id="feature13"><position x3="-16.416" y3="-6.087" z3="17.264" tolerance="1.0" /></volume><volume type="exclusion" featureId="25" optional="false" disabled="false" weight="1.0" id="feature14"><position x3="-16.687" y3="-1.528" z3="7.047" tolerance="1.0" /></volume><volume type="exclusion" featureId="15" optional="false" disabled="false" weight="1.0" id="feature15"><position x3="-12.025" y3="-8.459" z3="10.793" tolerance="1.0" /></volume><volume type="exclusion" featureId="10" optional="false" disabled="false" weight="1.0" id="feature16"><position x3="-14.739" y3="-12.85" z3="12.229" tolerance="1.0" /></volume><volume type="exclusion" featureId="21" optional="false" disabled="false" weight="1.0" id="feature17"><position x3="-18.637" y3="-14.365" z3="8.755" tolerance="1.0" /></volume><volume type="exclusion" featureId="34" optional="false" disabled="false" weight="1.0" id="feature18"><position x3="-23.151" y3="-12.181" z3="15.428" tolerance="1.0" /></volume><volume type="exclusion" featureId="26" optional="false" disabled="false" weight="1.0" id="feature19"><position x3="-25.224" y3="-7.872" z3="5.353" tolerance="1.0" /></volume><volume type="exclusion" featureId="11" optional="false" disabled="false" weight="1.0" id="feature20"><position x3="-21.083" y3="-11.315" z3="4.223" tolerance="1.0" /></volume><volume type="exclusion" featureId="30" optional="false" disabled="false" weight="1.0" id="feature21"><position x3="-25.367" y3="-11.273" z3="6.934" tolerance="1.0" /></volume><volume type="exclusion" featureId="17" optional="false" disabled="false" weight="1.0" id="feature22"><position x3="-20.398" y3="-3.671" z3="18.815" tolerance="1.0" /></volume><volume type="exclusion" featureId="7" optional="false" disabled="false" weight="1.0" id="feature23"><position x3="-23.963" y3="-3.541" z3="17.474" tolerance="1.0" /></volume><volume type="exclusion" featureId="8" optional="false" disabled="false" weight="1.0" id="feature24"><position x3="-22.404" y3="-14.779" z3="8.431" tolerance="1.0" /></volume><volume type="exclusion" featureId="24" optional="false" disabled="false" weight="1.0" id="feature25"><position x3="-11.3296" y3="-3.48856" z3="10.7417" tolerance="1.0" /></volume><volume type="exclusion" featureId="35" optional="false" disabled="false" weight="1.0" id="feature26"><position x3="-23.726" y3="-0.08" z3="7.951" tolerance="1.0" /></volume><volume type="exclusion" featureId="18" optional="false" disabled="false" weight="1.0" id="feature27"><position x3="-25.544" y3="-13.292" z3="9.947" tolerance="1.0" /></volume><volume type="exclusion" featureId="33" optional="false" disabled="false" weight="1.0" id="feature28"><position x3="-28.221" y3="-7.06" z3="8.29" tolerance="1.0" /></volume><volume type="exclusion" featureId="20" optional="false" disabled="false" weight="1.0" id="feature29"><position x3="-26.671" y3="-2.109" z3="14.649" tolerance="1.0" /></volume><volume type="exclusion" featureId="29" optional="false" disabled="false" weight="1.0" id="feature30"><position x3="-12.629" y3="-12.984" z3="16.517" tolerance="1.0" /></volume><volume type="exclusion" featureId="27" optional="false" disabled="false" weight="1.0" id="feature31"><position x3="-14.845" y3="1.816" z3="6.941" tolerance="1.0" /></volume><volume type="exclusion" featureId="23" optional="false" disabled="false" weight="1.0" id="feature32"><position x3="-15.064" y3="-8.717" z3="20.968" tolerance="1.0" /></volume><volume type="exclusion" featureId="28" optional="false" disabled="false" weight="1.0" id="feature33"><position x3="-18.058" y3="3.707" z3="6.176" tolerance="1.0" /></volume><volume type="exclusion" featureId="31" optional="false" disabled="false" weight="1.0" id="feature34"><position x3="-9.45" y3="-14.41" z3="9.532" tolerance="1.0" /></volume></pharmacophore>
