# Supplementary material for: Apo2ph4: A Versatile Workflow for the Generation of Receptor-based Pharmacophore Models for Virtual Screening
Source: J Chem Inf Model. 2022 Dec 16;63(1):101–10. doi: 10.1021/acs.jcim.2c00814 (PMC9832483; doi:10.1021/acs.jcim.2c00814)
Supplement: Supplementary file 3 — ci2c00814_si_003.zip [file ci2c00814_si_003.zip › MAPK1_3W55_5ftr.pml]

<?xml version="1.0" encoding="UTF-8"?>
<pharmacophore name="MAPK1_3W55_5ftr" id="pharmacophore0" pharmacophoreType="LIGAND_SCOUT"><point name="H" featureId="1" optional="false" disabled="false" weight="1.0" id="feature0" invAndEnvAtomSerials="[][]"><position x3="17.9491" y3="37.7721" z3="45.5995" tolerance="1.5" /></point><point name="H" featureId="2" optional="false" disabled="false" weight="1.0" id="feature1" invAndEnvAtomSerials="[][]"><position x3="14.8339" y3="37.6478" z3="46.9336" tolerance="1.5" /></point><point name="H" featureId="4" optional="false" disabled="false" weight="1.0" id="feature2" invAndEnvAtomSerials="[][]"><position x3="20.616" y3="38.96" z3="44.543" tolerance="1.5" /></point><vector name="HBA" featureId="3" pointsToLigand="true" hasSyntheticProjectedPoint="false" optional="false" disabled="false" weight="1.0" id="feature3" invAndEnvAtomSerials="[][]"><origin x3="20.854" y3="34.411" z3="46.74" tolerance="2.25" /><target x3="18.467" y3="36.376" z3="46.334" tolerance="1.5" /></vector><vector name="HBD" featureId="6" pointsToLigand="false" hasSyntheticProjectedPoint="false" optional="false" disabled="false" weight="1.0" id="feature4" invAndEnvAtomSerials="[][]"><origin x3="19.746" y3="37.524" z3="45.488" tolerance="1.5" /><target x3="22.345" y3="35.833" z3="45.036" tolerance="2.25" /></vector><volume type="exclusion" featureId="28" optional="false" disabled="false" weight="1.0" id="feature5"><position x3="16.0733" y3="34.34" z3="43.557" tolerance="1.0" /></volume><volume type="exclusion" featureId="30" optional="false" disabled="false" weight="1.0" id="feature6"><position x3="14.7508" y3="42.1547" z3="47.3398" tolerance="1.0" /></volume><volume type="exclusion" featureId="15" optional="false" disabled="false" weight="1.0" id="feature7"><position x3="19.617" y3="41.144" z3="47.594" tolerance="1.0" /></volume><volume type="exclusion" featureId="32" optional="false" disabled="false" weight="1.0" id="feature8"><position x3="11.711" y3="35.555" z3="44.959" tolerance="1.0" /></volume><volume type="exclusion" featureId="12" optional="false" disabled="false" weight="1.0" id="feature9"><position x3="18.506" y3="34.85" z3="49.588" tolerance="1.0" /></volume><volume type="exclusion" featureId="7" optional="false" disabled="false" weight="1.0" id="feature10"><position x3="18.493" y3="38.485" z3="51.092" tolerance="1.0" /></volume><volume type="exclusion" featureId="8" optional="false" disabled="false" weight="1.0" id="feature11"><position x3="20.854" y3="34.411" z3="46.74" tolerance="1.0" /></volume><volume type="exclusion" featureId="24" optional="false" disabled="false" weight="1.0" id="feature12"><position x3="11.985" y3="36.069" z3="49.699" tolerance="1.0" /></volume><volume type="exclusion" featureId="21" optional="false" disabled="false" weight="1.0" id="feature13"><position x3="17.23" y3="38.674" z3="39.309" tolerance="1.0" /></volume><volume type="exclusion" featureId="16" optional="false" disabled="false" weight="1.0" id="feature14"><position x3="16.187" y3="44.32" z3="43.573" tolerance="1.0" /></volume><volume type="exclusion" featureId="10" optional="false" disabled="false" weight="1.0" id="feature15"><position x3="13.485" y3="36.677" z3="39.634" tolerance="1.0" /></volume><volume type="exclusion" featureId="9" optional="false" disabled="false" weight="1.0" id="feature16"><position x3="19.721" y3="43.885" z3="44.848" tolerance="1.0" /></volume><volume type="exclusion" featureId="19" optional="false" disabled="false" weight="1.0" id="feature17"><position x3="15.43" y3="31.697" z3="49.486" tolerance="1.0" /></volume><volume type="exclusion" featureId="31" optional="false" disabled="false" weight="1.0" id="feature18"><position x3="12.785" y3="41.564" z3="51.261" tolerance="1.0" /></volume><volume type="exclusion" featureId="23" optional="false" disabled="false" weight="1.0" id="feature19"><position x3="15.634" y3="34.667" z3="52.524" tolerance="1.0" /></volume><volume type="exclusion" featureId="29" optional="false" disabled="false" weight="1.0" id="feature20"><position x3="16.034" y3="40.661" z3="53.008" tolerance="1.0" /></volume><volume type="exclusion" featureId="26" optional="false" disabled="false" weight="1.0" id="feature21"><position x3="23.1543" y3="37.4063" z3="49.177" tolerance="1.0" /></volume><volume type="exclusion" featureId="22" optional="false" disabled="false" weight="1.0" id="feature22"><position x3="20.611" y3="41.084" z3="40.16" tolerance="1.0" /></volume><volume type="exclusion" featureId="25" optional="false" disabled="false" weight="1.0" id="feature23"><position x3="18.251" y3="35.557" z3="38.459" tolerance="1.0" /></volume><volume type="exclusion" featureId="18" optional="false" disabled="false" weight="1.0" id="feature24"><position x3="21.638" y3="36.13" z3="40.187" tolerance="1.0" /></volume><volume type="exclusion" featureId="17" optional="false" disabled="false" weight="1.0" id="feature25"><position x3="9.66" y3="37.0" z3="40.561" tolerance="1.0" /></volume><volume type="exclusion" featureId="11" optional="false" disabled="false" weight="1.0" id="feature26"><position x3="23.84" y3="34.768" z3="42.979" tolerance="1.0" /></volume><volume type="exclusion" featureId="13" optional="false" disabled="false" weight="1.0" id="feature27"><position x3="11.824" y3="45.011" z3="43.048" tolerance="1.0" /></volume><volume type="exclusion" featureId="14" optional="false" disabled="false" weight="1.0" id="feature28"><position x3="7.878" y3="41.048" z3="44.866" tolerance="1.0" /></volume><volume type="exclusion" featureId="20" optional="false" disabled="false" weight="1.0" id="feature29"><position x3="7.608" y3="35.059" z3="44.787" tolerance="1.0" /></volume><volume type="exclusion" featureId="27" optional="false" disabled="false" weight="1.0" id="feature30"><position x3="9.044" y3="37.579" z3="51.746" tolerance="1.0" /></volume></pharmacophore>
