# Supplementary material for: Apo2ph4: A Versatile Workflow for the Generation of Receptor-based Pharmacophore Models for Virtual Screening
Source: J Chem Inf Model. 2022 Dec 16;63(1):101–10. doi: 10.1021/acs.jcim.2c00814 (PMC9832483; doi:10.1021/acs.jcim.2c00814)
Supplement: Supplementary file 3 — ci2c00814_si_003.zip [file ci2c00814_si_003.zip › MTORC1_4FAP_4ftr.pml]

<?xml version="1.0" encoding="UTF-8"?>
<pharmacophore name="MTORC1_4FAP_4ftr" id="pharmacophore0" pharmacophoreType="LIGAND_SCOUT"><point name="H" featureId="2" optional="false" disabled="false" weight="1.0" id="feature0" invAndEnvAtomSerials="[][]"><position x3="-12.6607" y3="25.836" z3="34.1627" tolerance="1.5" /></point><point name="H" featureId="1" optional="false" disabled="false" weight="1.0" id="feature1" invAndEnvAtomSerials="[][]"><position x3="-11.8497" y3="25.8938" z3="29.8044" tolerance="1.5" /></point><point name="H" featureId="4" optional="false" disabled="false" weight="1.0" id="feature2" invAndEnvAtomSerials="[][]"><position x3="-7.55775" y3="23.542" z3="41.535" tolerance="1.5" /></point><plane name="AR" featureId="3" optional="false" disabled="false" weight="1.0" id="feature3" invAndEnvAtomSerials="[][]"><position x3="-11.885" y3="25.3502" z3="33.7917" tolerance="1.2" /><normal x3="-0.444603" y3="-0.885329" z3="-0.136091" tolerance="0.6" /></plane><volume type="exclusion" featureId="5" optional="false" disabled="false" weight="1.0" id="feature4"><position x3="-13.006" y3="21.6172" z3="33.0919" tolerance="1.0" /></volume><volume type="exclusion" featureId="35" optional="false" disabled="false" weight="1.0" id="feature5"><position x3="-9.93936" y3="19.9993" z3="38.3586" tolerance="1.0" /></volume><volume type="exclusion" featureId="7" optional="false" disabled="false" weight="1.0" id="feature6"><position x3="-11.7389" y3="30.599" z3="35.6842" tolerance="1.0" /></volume><volume type="exclusion" featureId="15" optional="false" disabled="false" weight="1.0" id="feature7"><position x3="-16.885" y3="25.932" z3="33.293" tolerance="1.0" /></volume><volume type="exclusion" featureId="16" optional="false" disabled="false" weight="1.0" id="feature8"><position x3="-9.136" y3="18.062" z3="35.209" tolerance="1.0" /></volume><volume type="exclusion" featureId="12" optional="false" disabled="false" weight="1.0" id="feature9"><position x3="-5.559" y3="20.932" z3="32.807" tolerance="1.0" /></volume><volume type="exclusion" featureId="22" optional="false" disabled="false" weight="1.0" id="feature10"><position x3="-12.797" y3="22.25" z3="42.306" tolerance="1.0" /></volume><volume type="exclusion" featureId="10" optional="false" disabled="false" weight="1.0" id="feature11"><position x3="-3.709" y3="24.641" z3="37.92" tolerance="1.0" /></volume><volume type="exclusion" featureId="20" optional="false" disabled="false" weight="1.0" id="feature12"><position x3="-3.466" y3="24.386" z3="34.138" tolerance="1.0" /></volume><volume type="exclusion" featureId="26" optional="false" disabled="false" weight="1.0" id="feature13"><position x3="-7.209" y3="28.785" z3="41.995" tolerance="1.0" /></volume><volume type="exclusion" featureId="30" optional="false" disabled="false" weight="1.0" id="feature14"><position x3="-14.5786" y3="29.9928" z3="30.6688" tolerance="1.0" /></volume><volume type="exclusion" featureId="46" optional="false" disabled="false" weight="1.0" id="feature15"><position x3="-12.038" y3="17.55" z3="31.457" tolerance="1.0" /></volume><volume type="exclusion" featureId="27" optional="false" disabled="false" weight="1.0" id="feature16"><position x3="-18.855" y3="22.351" z3="36.333" tolerance="1.0" /></volume><volume type="exclusion" featureId="21" optional="false" disabled="false" weight="1.0" id="feature17"><position x3="-10.923" y3="31.396" z3="30.45" tolerance="1.0" /></volume><volume type="exclusion" featureId="32" optional="false" disabled="false" weight="1.0" id="feature18"><position x3="-8.984" y3="33.333" z3="35.442" tolerance="1.0" /></volume><volume type="exclusion" featureId="18" optional="false" disabled="false" weight="1.0" id="feature19"><position x3="-16.436" y3="24.29" z3="28.386" tolerance="1.0" /></volume><volume type="exclusion" featureId="6" optional="false" disabled="false" weight="1.0" id="feature20"><position x3="-10.858" y3="23.3745" z3="26.4744" tolerance="1.0" /></volume><volume type="exclusion" featureId="28" optional="false" disabled="false" weight="1.0" id="feature21"><position x3="-4.09375" y3="18.3493" z3="38.0626" tolerance="1.0" /></volume><volume type="exclusion" featureId="13" optional="false" disabled="false" weight="1.0" id="feature22"><position x3="-18.05" y3="20.73" z3="40.757" tolerance="1.0" /></volume><volume type="exclusion" featureId="14" optional="false" disabled="false" weight="1.0" id="feature23"><position x3="-11.861" y3="29.328" z3="27.363" tolerance="1.0" /></volume><volume type="exclusion" featureId="8" optional="false" disabled="false" weight="1.0" id="feature24"><position x3="-6.18883" y3="20.2331" z3="43.0886" tolerance="1.0" /></volume><volume type="exclusion" featureId="29" optional="false" disabled="false" weight="1.0" id="feature25"><position x3="-17.81" y3="20.507" z3="30.238" tolerance="1.0" /></volume><volume type="exclusion" featureId="11" optional="false" disabled="false" weight="1.0" id="feature26"><position x3="-18.876" y3="30.26" z3="37.782" tolerance="1.0" /></volume><volume type="exclusion" featureId="17" optional="false" disabled="false" weight="1.0" id="feature27"><position x3="-14.245" y3="15.393" z3="38.105" tolerance="1.0" /></volume><volume type="exclusion" featureId="9" optional="false" disabled="false" weight="1.0" id="feature28"><position x3="-2.006" y3="26.828" z3="40.568" tolerance="1.0" /></volume><volume type="exclusion" featureId="31" optional="false" disabled="false" weight="1.0" id="feature29"><position x3="-13.585" y3="18.671" z3="27.754" tolerance="1.0" /></volume><volume type="exclusion" featureId="44" optional="false" disabled="false" weight="1.0" id="feature30"><position x3="-7.384" y3="32.77" z3="30.267" tolerance="1.0" /></volume><volume type="exclusion" featureId="19" optional="false" disabled="false" weight="1.0" id="feature31"><position x3="-8.606" y3="30.519" z3="27.359" tolerance="1.0" /></volume><volume type="exclusion" featureId="38" optional="false" disabled="false" weight="1.0" id="feature32"><position x3="-14.519" y3="22.046" z3="26.237" tolerance="1.0" /></volume><volume type="exclusion" featureId="23" optional="false" disabled="false" weight="1.0" id="feature33"><position x3="-3.911" y3="26.621" z3="43.924" tolerance="1.0" /></volume><volume type="exclusion" featureId="41" optional="false" disabled="false" weight="1.0" id="feature34"><position x3="-2.89" y3="17.514" z3="33.398" tolerance="1.0" /></volume><volume type="exclusion" featureId="24" optional="false" disabled="false" weight="1.0" id="feature35"><position x3="-14.807" y3="32.319" z3="42.657" tolerance="1.0" /></volume><volume type="exclusion" featureId="36" optional="false" disabled="false" weight="1.0" id="feature36"><position x3="-5.507" y3="34.357" z3="34.316" tolerance="1.0" /></volume><volume type="exclusion" featureId="42" optional="false" disabled="false" weight="1.0" id="feature37"><position x3="-6.393" y3="25.348" z3="25.459" tolerance="1.0" /></volume><volume type="exclusion" featureId="47" optional="false" disabled="false" weight="1.0" id="feature38"><position x3="-15.873" y3="18.09" z3="43.744" tolerance="1.0" /></volume><volume type="exclusion" featureId="34" optional="false" disabled="false" weight="1.0" id="feature39"><position x3="-15.8057" y3="27.4013" z3="25.6243" tolerance="1.0" /></volume><volume type="exclusion" featureId="39" optional="false" disabled="false" weight="1.0" id="feature40"><position x3="-7.41717" y3="24.0904" z3="46.9318" tolerance="1.0" /></volume><volume type="exclusion" featureId="37" optional="false" disabled="false" weight="1.0" id="feature41"><position x3="-19.32" y3="17.971" z3="31.057" tolerance="1.0" /></volume><volume type="exclusion" featureId="45" optional="false" disabled="false" weight="1.0" id="feature42"><position x3="-15.499" y3="24.51" z3="46.647" tolerance="1.0" /></volume><volume type="exclusion" featureId="40" optional="false" disabled="false" weight="1.0" id="feature43"><position x3="-5.286" y3="13.844" z3="31.607" tolerance="1.0" /></volume><volume type="exclusion" featureId="33" optional="false" disabled="false" weight="1.0" id="feature44"><position x3="-11.2887" y3="27.4783" z3="48.2257" tolerance="1.0" /></volume><volume type="exclusion" featureId="25" optional="false" disabled="false" weight="1.0" id="feature45"><position x3="-8.7272" y3="32.9142" z3="47.1852" tolerance="1.0" /></volume><volume type="exclusion" featureId="43" optional="false" disabled="false" weight="1.0" id="feature46"><position x3="-6.332" y3="29.24" z3="48.552" tolerance="1.0" /></volume></pharmacophore>
