# Supplementary material for: Apo2ph4: A Versatile Workflow for the Generation of Receptor-based Pharmacophore Models for Virtual Screening
Source: J Chem Inf Model. 2022 Dec 16;63(1):101–10. doi: 10.1021/acs.jcim.2c00814 (PMC9832483; doi:10.1021/acs.jcim.2c00814)
Supplement: Supplementary file 3 — ci2c00814_si_003.zip [file ci2c00814_si_003.zip › OPRK1_6B73_5ftr.pml]

<?xml version="1.0" encoding="UTF-8"?>
<pharmacophore name="OPRK1_6B73_5ftr" id="pharmacophore0" pharmacophoreType="LIGAND_SCOUT"><point name="H" featureId="5" optional="false" disabled="false" weight="1.0" id="feature0" invAndEnvAtomSerials="[][]"><position x3="59.14" y3="-23.236" z3="-3.826" tolerance="1.5" /></point><point name="H" featureId="4" optional="false" disabled="false" weight="1.0" id="feature1" invAndEnvAtomSerials="[][]"><position x3="63.4596" y3="-21.641" z3="-2.84417" tolerance="1.5" /></point><point name="H" featureId="3" optional="false" disabled="false" weight="1.0" id="feature2" invAndEnvAtomSerials="[][]"><position x3="63.3948" y3="-25.3072" z3="-1.40278" tolerance="1.5" /></point><point name="H" featureId="1" optional="false" disabled="false" weight="1.0" id="feature3" invAndEnvAtomSerials="[][]"><position x3="61.1981" y3="-25.6" z3="0.853999" tolerance="1.5" /></point><point name="PI" featureId="2" optional="false" disabled="false" weight="1.0" id="feature4" invAndEnvAtomSerials="[][]"><position x3="61.622" y3="-25.628" z3="-0.419" tolerance="1.5" /></point><volume type="exclusion" featureId="25" optional="false" disabled="false" weight="1.0" id="feature5"><position x3="64.912" y3="-26.777" z3="-5.097" tolerance="1.0" /></volume><volume type="exclusion" featureId="18" optional="false" disabled="false" weight="1.0" id="feature6"><position x3="61.219" y3="-28.692" z3="-4.888" tolerance="1.0" /></volume><volume type="exclusion" featureId="29" optional="false" disabled="false" weight="1.0" id="feature7"><position x3="67.568" y3="-24.406" z3="-5.245" tolerance="1.0" /></volume><volume type="exclusion" featureId="17" optional="false" disabled="false" weight="1.0" id="feature8"><position x3="58.392" y3="-26.942" z3="-1.571" tolerance="1.0" /></volume><volume type="exclusion" featureId="15" optional="false" disabled="false" weight="1.0" id="feature9"><position x3="65.1246" y3="-19.891" z3="-8.3034" tolerance="1.0" /></volume><volume type="exclusion" featureId="16" optional="false" disabled="false" weight="1.0" id="feature10"><position x3="67.5224" y3="-22.917" z3="-2.1868" tolerance="1.0" /></volume><volume type="exclusion" featureId="13" optional="false" disabled="false" weight="1.0" id="feature11"><position x3="66.895" y3="-27.913" z3="-2.802" tolerance="1.0" /></volume><volume type="exclusion" featureId="24" optional="false" disabled="false" weight="1.0" id="feature12"><position x3="66.9466" y3="-26.8661" z3="-8.80639" tolerance="1.0" /></volume><volume type="exclusion" featureId="10" optional="false" disabled="false" weight="1.0" id="feature13"><position x3="61.55" y3="-19.793" z3="-0.075001" tolerance="1.0" /></volume><volume type="exclusion" featureId="6" optional="false" disabled="false" weight="1.0" id="feature14"><position x3="56.0372" y3="-21.2938" z3="-5.31672" tolerance="1.0" /></volume><volume type="exclusion" featureId="20" optional="false" disabled="false" weight="1.0" id="feature15"><position x3="56.634" y3="-24.389" z3="-0.239" tolerance="1.0" /></volume><volume type="exclusion" featureId="7" optional="false" disabled="false" weight="1.0" id="feature16"><position x3="62.0852" y3="-29.8322" z3="0.414944" tolerance="1.0" /></volume><volume type="exclusion" featureId="41" optional="false" disabled="false" weight="1.0" id="feature17"><position x3="63.7648" y3="-22.111" z3="2.29461" tolerance="1.0" /></volume><volume type="exclusion" featureId="21" optional="false" disabled="false" weight="1.0" id="feature18"><position x3="67.646" y3="-18.632" z3="-3.696" tolerance="1.0" /></volume><volume type="exclusion" featureId="36" optional="false" disabled="false" weight="1.0" id="feature19"><position x3="65.02" y3="-17.26" z3="-2.209" tolerance="1.0" /></volume><volume type="exclusion" featureId="39" optional="false" disabled="false" weight="1.0" id="feature20"><position x3="64.232" y3="-31.22" z3="-10.424" tolerance="1.0" /></volume><volume type="exclusion" featureId="8" optional="false" disabled="false" weight="1.0" id="feature21"><position x3="65.111" y3="-27.676" z3="2.518" tolerance="1.0" /></volume><volume type="exclusion" featureId="38" optional="false" disabled="false" weight="1.0" id="feature22"><position x3="54.4097" y3="-26.269" z3="-8.85167" tolerance="1.0" /></volume><volume type="exclusion" featureId="32" optional="false" disabled="false" weight="1.0" id="feature23"><position x3="61.617" y3="-33.263" z3="-5.737" tolerance="1.0" /></volume><volume type="exclusion" featureId="35" optional="false" disabled="false" weight="1.0" id="feature24"><position x3="53.444" y3="-26.627" z3="-5.909" tolerance="1.0" /></volume><volume type="exclusion" featureId="44" optional="false" disabled="false" weight="1.0" id="feature25"><position x3="57.656" y3="-21.927" z3="2.664" tolerance="1.0" /></volume><volume type="exclusion" featureId="19" optional="false" disabled="false" weight="1.0" id="feature26"><position x3="56.096" y3="-25.198" z3="-12.658" tolerance="1.0" /></volume><volume type="exclusion" featureId="46" optional="false" disabled="false" weight="1.0" id="feature27"><position x3="55.266" y3="-29.989" z3="-0.740001" tolerance="1.0" /></volume><volume type="exclusion" featureId="22" optional="false" disabled="false" weight="1.0" id="feature28"><position x3="62.365" y3="-14.301" z3="-6.86" tolerance="1.0" /></volume><volume type="exclusion" featureId="14" optional="false" disabled="false" weight="1.0" id="feature29"><position x3="59.856" y3="-14.541" z3="-3.826" tolerance="1.0" /></volume><volume type="exclusion" featureId="42" optional="false" disabled="false" weight="1.0" id="feature30"><position x3="71.8568" y3="-24.2403" z3="-9.40831" tolerance="1.0" /></volume><volume type="exclusion" featureId="49" optional="false" disabled="false" weight="1.0" id="feature31"><position x3="61.6" y3="-18.989" z3="3.691" tolerance="1.0" /></volume><volume type="exclusion" featureId="40" optional="false" disabled="false" weight="1.0" id="feature32"><position x3="67.757" y3="-16.349" z3="-9.39" tolerance="1.0" /></volume><volume type="exclusion" featureId="47" optional="false" disabled="false" weight="1.0" id="feature33"><position x3="63.593" y3="-13.705" z3="-3.334" tolerance="1.0" /></volume><volume type="exclusion" featureId="33" optional="false" disabled="false" weight="1.0" id="feature34"><position x3="68.9126" y3="-20.8254" z3="-13.1724" tolerance="1.0" /></volume><volume type="exclusion" featureId="34" optional="false" disabled="false" weight="1.0" id="feature35"><position x3="60.495" y3="-33.8088" z3="-10.5992" tolerance="1.0" /></volume><volume type="exclusion" featureId="12" optional="false" disabled="false" weight="1.0" id="feature36"><position x3="57.07" y3="-28.615" z3="3.618" tolerance="1.0" /></volume><volume type="exclusion" featureId="9" optional="false" disabled="false" weight="1.0" id="feature37"><position x3="55.838" y3="-28.996" z3="-13.394" tolerance="1.0" /></volume><volume type="exclusion" featureId="45" optional="false" disabled="false" weight="1.0" id="feature38"><position x3="61.643" y3="-26.457" z3="6.029" tolerance="1.0" /></volume><volume type="exclusion" featureId="11" optional="false" disabled="false" weight="1.0" id="feature39"><position x3="52.262" y3="-30.135" z3="-4.769" tolerance="1.0" /></volume><volume type="exclusion" featureId="43" optional="false" disabled="false" weight="1.0" id="feature40"><position x3="65.696" y3="-16.9388" z3="-13.4226" tolerance="1.0" /></volume><volume type="exclusion" featureId="30" optional="false" disabled="false" weight="1.0" id="feature41"><position x3="58.343" y3="-35.27" z3="-5.239" tolerance="1.0" /></volume><volume type="exclusion" featureId="37" optional="false" disabled="false" weight="1.0" id="feature42"><position x3="57.0608" y3="-14.6004" z3="-10.136" tolerance="1.0" /></volume><volume type="exclusion" featureId="31" optional="false" disabled="false" weight="1.0" id="feature43"><position x3="67.552" y3="-13.5913" z3="-8.005" tolerance="1.0" /></volume><volume type="exclusion" featureId="50" optional="false" disabled="false" weight="1.0" id="feature44"><position x3="54.7447" y3="-33.3646" z3="-9.6235" tolerance="1.0" /></volume><volume type="exclusion" featureId="26" optional="false" disabled="false" weight="1.0" id="feature45"><position x3="71.383" y3="-30.512" z3="-12.015" tolerance="1.0" /></volume><volume type="exclusion" featureId="28" optional="false" disabled="false" weight="1.0" id="feature46"><position x3="68.9587" y3="-32.015" z3="-13.2183" tolerance="1.0" /></volume><volume type="exclusion" featureId="48" optional="false" disabled="false" weight="1.0" id="feature47"><position x3="67.5102" y3="-12.6513" z3="-3.508" tolerance="1.0" /></volume><volume type="exclusion" featureId="23" optional="false" disabled="false" weight="1.0" id="feature48"><position x3="58.026" y3="-30.053" z3="-16.397" tolerance="1.0" /></volume><volume type="exclusion" featureId="27" optional="false" disabled="false" weight="1.0" id="feature49"><position x3="74.488" y3="-27.7728" z3="-13.4734" tolerance="1.0" /></volume></pharmacophore>
