# Supplementary material for: Apo2ph4: A Versatile Workflow for the Generation of Receptor-based Pharmacophore Models for Virtual Screening
Source: J Chem Inf Model. 2022 Dec 16;63(1):101–10. doi: 10.1021/acs.jcim.2c00814 (PMC9832483; doi:10.1021/acs.jcim.2c00814)
Supplement: Supplementary file 3 — ci2c00814_si_003.zip [file ci2c00814_si_003.zip › PKM2_3ME3_6ftr.pml]

<?xml version="1.0" encoding="UTF-8"?>
<pharmacophore name="PKM2_3ME3_6ftr" id="pharmacophore0" pharmacophoreType="LIGAND_SCOUT"><point name="H" featureId="2" optional="false" disabled="false" weight="1.0" id="feature0" invAndEnvAtomSerials="[][]"><position x3="9.715" y3="2.74725" z3="13.8562" tolerance="1.5" /></point><point name="H" featureId="3" optional="false" disabled="false" weight="1.0" id="feature1" invAndEnvAtomSerials="[][]"><position x3="7.94507" y3="0.022933" z3="13.5887" tolerance="1.5" /></point><point name="H" featureId="4" optional="false" disabled="false" weight="1.0" id="feature2" invAndEnvAtomSerials="[][]"><position x3="11.972" y3="3.937" z3="15.484" tolerance="1.5" /></point><point name="H" featureId="6" optional="false" disabled="false" weight="1.0" id="feature3" invAndEnvAtomSerials="[][]"><position x3="5.16389" y3="0.488333" z3="14.9571" tolerance="1.5" /></point><plane name="AR" featureId="1" optional="false" disabled="false" weight="1.0" id="feature4" invAndEnvAtomSerials="[][]"><position x3="9.6135" y3="2.91733" z3="13.8255" tolerance="1.2" /><normal x3="-0.6923972" y3="0.3684671" z3="0.6203371" tolerance="0.6" /></plane><vector name="HBA" featureId="5" pointsToLigand="true" hasSyntheticProjectedPoint="false" optional="false" disabled="false" weight="1.0" id="feature5" invAndEnvAtomSerials="[][]"><origin x3="7.047999" y3="-2.92" z3="9.059999" tolerance="2.25" /><target x3="5.989" y3="-0.596" z3="10.778" tolerance="1.5" /></vector><volume type="exclusion" featureId="8" optional="false" disabled="false" weight="1.0" id="feature6"><position x3="11.7793" y3="1.75793" z3="10.6634" tolerance="1.0" /></volume><volume type="exclusion" featureId="7" optional="false" disabled="false" weight="1.0" id="feature7"><position x3="7.08403" y3="5.1541" z3="15.7423" tolerance="1.0" /></volume><volume type="exclusion" featureId="16" optional="false" disabled="false" weight="1.0" id="feature8"><position x3="12.996" y3="0.34" z3="16.605" tolerance="1.0" /></volume><volume type="exclusion" featureId="34" optional="false" disabled="false" weight="1.0" id="feature9"><position x3="14.233" y3="-0.881" z3="12.032" tolerance="1.0" /></volume><volume type="exclusion" featureId="24" optional="false" disabled="false" weight="1.0" id="feature10"><position x3="8.911" y3="6.184" z3="5.213" tolerance="1.0" /></volume><volume type="exclusion" featureId="11" optional="false" disabled="false" weight="1.0" id="feature11"><position x3="7.929" y3="-3.723" z3="9.928" tolerance="1.0" /></volume><volume type="exclusion" featureId="31" optional="false" disabled="false" weight="1.0" id="feature12"><position x3="5.569" y3="2.524" z3="5.44533" tolerance="1.0" /></volume><volume type="exclusion" featureId="13" optional="false" disabled="false" weight="1.0" id="feature13"><position x3="14.485" y3="5.137" z3="6.485" tolerance="1.0" /></volume><volume type="exclusion" featureId="26" optional="false" disabled="false" weight="1.0" id="feature14"><position x3="10.211" y3="-2.475" z3="7.225" tolerance="1.0" /></volume><volume type="exclusion" featureId="40" optional="false" disabled="false" weight="1.0" id="feature15"><position x3="11.141" y3="-4.14806" z3="12.0916" tolerance="1.0" /></volume><volume type="exclusion" featureId="20" optional="false" disabled="false" weight="1.0" id="feature16"><position x3="13.2" y3="8.915" z3="7.845" tolerance="1.0" /></volume><volume type="exclusion" featureId="21" optional="false" disabled="false" weight="1.0" id="feature17"><position x3="3.102" y3="2.919" z3="7.179" tolerance="1.0" /></volume><volume type="exclusion" featureId="19" optional="false" disabled="false" weight="1.0" id="feature18"><position x3="1.639" y3="5.117" z3="9.974" tolerance="1.0" /></volume><volume type="exclusion" featureId="45" optional="false" disabled="false" weight="1.0" id="feature19"><position x3="16.714" y3="0.747" z3="14.309" tolerance="1.0" /></volume><volume type="exclusion" featureId="23" optional="false" disabled="false" weight="1.0" id="feature20"><position x3="11.665" y3="11.318" z3="10.392" tolerance="1.0" /></volume><volume type="exclusion" featureId="36" optional="false" disabled="false" weight="1.0" id="feature21"><position x3="8.97533" y3="11.9237" z3="11.7957" tolerance="1.0" /></volume><volume type="exclusion" featureId="9" optional="false" disabled="false" weight="1.0" id="feature22"><position x3="4.759" y3="2.841" z3="19.265" tolerance="1.0" /></volume><volume type="exclusion" featureId="12" optional="false" disabled="false" weight="1.0" id="feature23"><position x3="1.648" y3="6.669" z3="13.835" tolerance="1.0" /></volume><volume type="exclusion" featureId="10" optional="false" disabled="false" weight="1.0" id="feature24"><position x3="12.02" y3="8.677" z3="18.606" tolerance="1.0" /></volume><volume type="exclusion" featureId="47" optional="false" disabled="false" weight="1.0" id="feature25"><position x3="10.7174" y3="5.64144" z3="20.5332" tolerance="1.0" /></volume><volume type="exclusion" featureId="42" optional="false" disabled="false" weight="1.0" id="feature26"><position x3="17.332" y3="0.758" z3="10.559" tolerance="1.0" /></volume><volume type="exclusion" featureId="14" optional="false" disabled="false" weight="1.0" id="feature27"><position x3="5.592" y3="-2.5" z3="7.124" tolerance="1.0" /></volume><volume type="exclusion" featureId="49" optional="false" disabled="false" weight="1.0" id="feature28"><position x3="7.96" y3="-4.693" z3="15.906" tolerance="1.0" /></volume><volume type="exclusion" featureId="46" optional="false" disabled="false" weight="1.0" id="feature29"><position x3="4.377" y3="-3.655" z3="15.047" tolerance="1.0" /></volume><volume type="exclusion" featureId="37" optional="false" disabled="false" weight="1.0" id="feature30"><position x3="17.141" y3="5.51" z3="17.067" tolerance="1.0" /></volume><volume type="exclusion" featureId="39" optional="false" disabled="false" weight="1.0" id="feature31"><position x3="15.214" y3="3.567" z3="19.649" tolerance="1.0" /></volume><volume type="exclusion" featureId="15" optional="false" disabled="false" weight="1.0" id="feature32"><position x3="11.996" y3="11.822" z3="16.41" tolerance="1.0" /></volume><volume type="exclusion" featureId="32" optional="false" disabled="false" weight="1.0" id="feature33"><position x3="2.08067" y3="-2.762" z3="13.215" tolerance="1.0" /></volume><volume type="exclusion" featureId="48" optional="false" disabled="false" weight="1.0" id="feature34"><position x3="17.5943" y3="7.91967" z3="15.1513" tolerance="1.0" /></volume><volume type="exclusion" featureId="44" optional="false" disabled="false" weight="1.0" id="feature35"><position x3="3.482" y3="6.981" z3="4.814" tolerance="1.0" /></volume><volume type="exclusion" featureId="22" optional="false" disabled="false" weight="1.0" id="feature36"><position x3="8.473" y3="12.222" z3="6.816" tolerance="1.0" /></volume><volume type="exclusion" featureId="29" optional="false" disabled="false" weight="1.0" id="feature37"><position x3="16.674" y3="10.398" z3="8.637" tolerance="1.0" /></volume><volume type="exclusion" featureId="27" optional="false" disabled="false" weight="1.0" id="feature38"><position x3="-1.186" y3="2.562" z3="10.445" tolerance="1.0" /></volume><volume type="exclusion" featureId="35" optional="false" disabled="false" weight="1.0" id="feature39"><position x3="19.8513" y3="2.419" z3="10.4497" tolerance="1.0" /></volume><volume type="exclusion" featureId="25" optional="false" disabled="false" weight="1.0" id="feature40"><position x3="1.695" y3="-2.218" z3="6.962" tolerance="1.0" /></volume><volume type="exclusion" featureId="38" optional="false" disabled="false" weight="1.0" id="feature41"><position x3="19.005" y3="7.788" z3="9.006" tolerance="1.0" /></volume><volume type="exclusion" featureId="30" optional="false" disabled="false" weight="1.0" id="feature42"><position x3="0.708666" y3="1.78667" z3="19.019" tolerance="1.0" /></volume><volume type="exclusion" featureId="43" optional="false" disabled="false" weight="1.0" id="feature43"><position x3="-1.769" y3="1.938" z3="13.716" tolerance="1.0" /></volume><volume type="exclusion" featureId="28" optional="false" disabled="false" weight="1.0" id="feature44"><position x3="14.762" y3="13.435" z3="14.199" tolerance="1.0" /></volume><volume type="exclusion" featureId="17" optional="false" disabled="false" weight="1.0" id="feature45"><position x3="-1.951" y3="0.713" z3="7.343" tolerance="1.0" /></volume><volume type="exclusion" featureId="18" optional="false" disabled="false" weight="1.0" id="feature46"><position x3="16.658" y3="13.721" z3="9.756" tolerance="1.0" /></volume><volume type="exclusion" featureId="41" optional="false" disabled="false" weight="1.0" id="feature47"><position x3="-0.703" y3="-3.24767" z3="16.8917" tolerance="1.0" /></volume><volume type="exclusion" featureId="33" optional="false" disabled="false" weight="1.0" id="feature48"><position x3="22.0573" y3="5.97567" z3="14.232" tolerance="1.0" /></volume></pharmacophore>
