# Supplementary material for: Apo2ph4: A Versatile Workflow for the Generation of Receptor-based Pharmacophore Models for Virtual Screening
Source: J Chem Inf Model. 2022 Dec 16;63(1):101–10. doi: 10.1021/acs.jcim.2c00814 (PMC9832483; doi:10.1021/acs.jcim.2c00814)
Supplement: Supplementary file 3 — ci2c00814_si_003.zip [file ci2c00814_si_003.zip › PPARG_5Y2T_4ftr.pml]

<?xml version="1.0" encoding="UTF-8"?>
<pharmacophore name="PPARG_5Y2T_4ftr" id="pharmacophore0" pharmacophoreType="LIGAND_SCOUT"><point name="H" featureId="1" optional="false" disabled="false" weight="1.0" id="feature0" invAndEnvAtomSerials="[][]"><position x3="6.8545" y3="-2.96528" z3="46.6466" tolerance="1.5" /></point><point name="H" featureId="4" optional="false" disabled="false" weight="1.0" id="feature1" invAndEnvAtomSerials="[][]"><position x3="9.3204" y3="-4.19557" z3="48.4382" tolerance="1.5" /></point><point name="H" featureId="3" optional="false" disabled="false" weight="1.0" id="feature2" invAndEnvAtomSerials="[][]"><position x3="9.79572" y3="-2.53667" z3="51.1479" tolerance="1.5" /></point><point name="HBA" featureId="2" optional="false" disabled="false" weight="1.0" id="feature3" invAndEnvAtomSerials="[][]"><position x3="3.721" y3="-3.118" z3="45.166" tolerance="1.5" /></point><volume type="exclusion" featureId="22" optional="false" disabled="false" weight="1.0" id="feature4"><position x3="8.166" y3="0.797" z3="48.832" tolerance="1.0" /></volume><volume type="exclusion" featureId="58" optional="false" disabled="false" weight="1.0" id="feature5"><position x3="3.848" y3="-1.018" z3="50.931" tolerance="1.0" /></volume><volume type="exclusion" featureId="24" optional="false" disabled="false" weight="1.0" id="feature6"><position x3="6.129" y3="2.088" z3="45.897" tolerance="1.0" /></volume><volume type="exclusion" featureId="60" optional="false" disabled="false" weight="1.0" id="feature7"><position x3="3.159" y3="2.656" z3="50.173" tolerance="1.0" /></volume><volume type="exclusion" featureId="31" optional="false" disabled="false" weight="1.0" id="feature8"><position x3="6.729" y3="3.513" z3="51.058" tolerance="1.0" /></volume><volume type="exclusion" featureId="28" optional="false" disabled="false" weight="1.0" id="feature9"><position x3="5.156" y3="-0.017" z3="54.365" tolerance="1.0" /></volume><volume type="exclusion" featureId="19" optional="false" disabled="false" weight="1.0" id="feature10"><position x3="0.171" y3="-2.947" z3="50.557" tolerance="1.0" /></volume><volume type="exclusion" featureId="14" optional="false" disabled="false" weight="1.0" id="feature11"><position x3="5.57" y3="-7.0" z3="44.862" tolerance="1.0" /></volume><volume type="exclusion" featureId="27" optional="false" disabled="false" weight="1.0" id="feature12"><position x3="7.411" y3="5.581" z3="46.68" tolerance="1.0" /></volume><volume type="exclusion" featureId="21" optional="false" disabled="false" weight="1.0" id="feature13"><position x3="1.516" y3="-5.025" z3="52.989" tolerance="1.0" /></volume><volume type="exclusion" featureId="8" optional="false" disabled="false" weight="1.0" id="feature14"><position x3="1.904" y3="-5.99" z3="44.652" tolerance="1.0" /></volume><volume type="exclusion" featureId="46" optional="false" disabled="false" weight="1.0" id="feature15"><position x3="11.0873" y3="-6.53967" z3="51.6697" tolerance="1.0" /></volume><volume type="exclusion" featureId="32" optional="false" disabled="false" weight="1.0" id="feature16"><position x3="6.402" y3="-4.951" z3="41.689" tolerance="1.0" /></volume><volume type="exclusion" featureId="5" optional="false" disabled="false" weight="1.0" id="feature17"><position x3="-0.559028" y3="2.18603" z3="48.9885" tolerance="1.0" /></volume><volume type="exclusion" featureId="15" optional="false" disabled="false" weight="1.0" id="feature18"><position x3="10.349" y3="2.64" z3="43.09" tolerance="1.0" /></volume><volume type="exclusion" featureId="13" optional="false" disabled="false" weight="1.0" id="feature19"><position x3="14.003" y3="-4.505" z3="48.727" tolerance="1.0" /></volume><volume type="exclusion" featureId="6" optional="false" disabled="false" weight="1.0" id="feature20"><position x3="3.4206" y3="-3.4272" z3="56.2732" tolerance="1.0" /></volume><volume type="exclusion" featureId="43" optional="false" disabled="false" weight="1.0" id="feature21"><position x3="11.3234" y3="-8.03762" z3="46.5235" tolerance="1.0" /></volume><volume type="exclusion" featureId="12" optional="false" disabled="false" weight="1.0" id="feature22"><position x3="11.482" y3="-3.18" z3="41.741" tolerance="1.0" /></volume><volume type="exclusion" featureId="38" optional="false" disabled="false" weight="1.0" id="feature23"><position x3="7.029" y3="-1.464" z3="57.838" tolerance="1.0" /></volume><volume type="exclusion" featureId="50" optional="false" disabled="false" weight="1.0" id="feature24"><position x3="1.29751" y3="3.76836" z3="54.3761" tolerance="1.0" /></volume><volume type="exclusion" featureId="62" optional="false" disabled="false" weight="1.0" id="feature25"><position x3="6.08867" y3="5.27267" z3="55.686" tolerance="1.0" /></volume><volume type="exclusion" featureId="59" optional="false" disabled="false" weight="1.0" id="feature26"><position x3="6.147" y3="-11.0737" z3="50.307" tolerance="1.0" /></volume><volume type="exclusion" featureId="48" optional="false" disabled="false" weight="1.0" id="feature27"><position x3="14.5863" y3="-3.45367" z3="43.6553" tolerance="1.0" /></volume><volume type="exclusion" featureId="11" optional="false" disabled="false" weight="1.0" id="feature28"><position x3="0.407" y3="-8.918" z3="46.553" tolerance="1.0" /></volume><volume type="exclusion" featureId="63" optional="false" disabled="false" weight="1.0" id="feature29"><position x3="15.9523" y3="0.869277" z3="47.4325" tolerance="1.0" /></volume><volume type="exclusion" featureId="20" optional="false" disabled="false" weight="1.0" id="feature30"><position x3="9.544" y3="7.53" z3="51.487" tolerance="1.0" /></volume><volume type="exclusion" featureId="35" optional="false" disabled="false" weight="1.0" id="feature31"><position x3="13.311" y3="-0.112" z3="55.623" tolerance="1.0" /></volume><volume type="exclusion" featureId="42" optional="false" disabled="false" weight="1.0" id="feature32"><position x3="12.439" y3="6.38455" z3="49.5801" tolerance="1.0" /></volume><volume type="exclusion" featureId="17" optional="false" disabled="false" weight="1.0" id="feature33"><position x3="8.57" y3="-5.046" z3="57.854" tolerance="1.0" /></volume><volume type="exclusion" featureId="52" optional="false" disabled="false" weight="1.0" id="feature34"><position x3="14.221" y3="-7.803" z3="49.728" tolerance="1.0" /></volume><volume type="exclusion" featureId="26" optional="false" disabled="false" weight="1.0" id="feature35"><position x3="8.821" y3="5.851" z3="41.781" tolerance="1.0" /></volume><volume type="exclusion" featureId="33" optional="false" disabled="false" weight="1.0" id="feature36"><position x3="12.841" y3="0.776" z3="40.735" tolerance="1.0" /></volume><volume type="exclusion" featureId="49" optional="false" disabled="false" weight="1.0" id="feature37"><position x3="14.073" y3="3.472" z3="54.024" tolerance="1.0" /></volume><volume type="exclusion" featureId="18" optional="false" disabled="false" weight="1.0" id="feature38"><position x3="-1.332" y3="-6.34" z3="54.533" tolerance="1.0" /></volume><volume type="exclusion" featureId="23" optional="false" disabled="false" weight="1.0" id="feature39"><position x3="8.33" y3="-10.819" z3="54.314" tolerance="1.0" /></volume><volume type="exclusion" featureId="45" optional="false" disabled="false" weight="1.0" id="feature40"><position x3="6.267" y3="8.729" z3="43.96" tolerance="1.0" /></volume><volume type="exclusion" featureId="34" optional="false" disabled="false" weight="1.0" id="feature41"><position x3="3.49" y3="-5.646" z3="38.656" tolerance="1.0" /></volume><volume type="exclusion" featureId="30" optional="false" disabled="false" weight="1.0" id="feature42"><position x3="11.567" y3="4.079" z3="57.014" tolerance="1.0" /></volume><volume type="exclusion" featureId="40" optional="false" disabled="false" weight="1.0" id="feature43"><position x3="2.03033" y3="-12.425" z3="49.563" tolerance="1.0" /></volume><volume type="exclusion" featureId="47" optional="false" disabled="false" weight="1.0" id="feature44"><position x3="9.46833" y3="0.449333" z3="37.0413" tolerance="1.0" /></volume><volume type="exclusion" featureId="37" optional="false" disabled="false" weight="1.0" id="feature45"><position x3="4.53" y3="-4.442" z3="60.35" tolerance="1.0" /></volume><volume type="exclusion" featureId="53" optional="false" disabled="false" weight="1.0" id="feature46"><position x3="5.685" y3="3.778" z3="37.452" tolerance="1.0" /></volume><volume type="exclusion" featureId="7" optional="false" disabled="false" weight="1.0" id="feature47"><position x3="3.788" y3="9.847" z3="53.379" tolerance="1.0" /></volume><volume type="exclusion" featureId="39" optional="false" disabled="false" weight="1.0" id="feature48"><position x3="10.1944" y3="-4.4966" z3="37.0718" tolerance="1.0" /></volume><volume type="exclusion" featureId="29" optional="false" disabled="false" weight="1.0" id="feature49"><position x3="6.007" y3="11.43" z3="49.914" tolerance="1.0" /></volume><volume type="exclusion" featureId="51" optional="false" disabled="false" weight="1.0" id="feature50"><position x3="7.88233" y3="10.1337" z3="54.3023" tolerance="1.0" /></volume><volume type="exclusion" featureId="25" optional="false" disabled="false" weight="1.0" id="feature51"><position x3="2.16" y3="-2.973" z3="36.048" tolerance="1.0" /></volume><volume type="exclusion" featureId="10" optional="false" disabled="false" weight="1.0" id="feature52"><position x3="-0.771" y3="-11.97" z3="52.75" tolerance="1.0" /></volume><volume type="exclusion" featureId="16" optional="false" disabled="false" weight="1.0" id="feature53"><position x3="-0.229" y3="-5.264" z3="37.558" tolerance="1.0" /></volume><volume type="exclusion" featureId="54" optional="false" disabled="false" weight="1.0" id="feature54"><position x3="14.23" y3="7.37367" z3="55.1783" tolerance="1.0" /></volume><volume type="exclusion" featureId="56" optional="false" disabled="false" weight="1.0" id="feature55"><position x3="3.953" y3="-10.769" z3="58.102" tolerance="1.0" /></volume><volume type="exclusion" featureId="36" optional="false" disabled="false" weight="1.0" id="feature56"><position x3="-3.392" y3="-4.055" z3="39.307" tolerance="1.0" /></volume><volume type="exclusion" featureId="41" optional="false" disabled="false" weight="1.0" id="feature57"><position x3="6.597" y3="-0.752" z3="34.85" tolerance="1.0" /></volume><volume type="exclusion" featureId="44" optional="false" disabled="false" weight="1.0" id="feature58"><position x3="6.9276" y3="-6.889" z3="61.7162" tolerance="1.0" /></volume><volume type="exclusion" featureId="9" optional="false" disabled="false" weight="1.0" id="feature59"><position x3="2.838" y3="9.784" z3="40.605" tolerance="1.0" /></volume><volume type="exclusion" featureId="61" optional="false" disabled="false" weight="1.0" id="feature60"><position x3="0.097" y3="1.831" z3="35.848" tolerance="1.0" /></volume><volume type="exclusion" featureId="55" optional="false" disabled="false" weight="1.0" id="feature61"><position x3="1.1955" y3="-9.53872" z3="59.8025" tolerance="1.0" /></volume><volume type="exclusion" featureId="57" optional="false" disabled="false" weight="1.0" id="feature62"><position x3="-1.386" y3="-10.77" z3="57.029" tolerance="1.0" /></volume></pharmacophore>
