# Supplementary material for: Apo2ph4: A Versatile Workflow for the Generation of Receptor-based Pharmacophore Models for Virtual Screening
Source: J Chem Inf Model. 2022 Dec 16;63(1):101–10. doi: 10.1021/acs.jcim.2c00814 (PMC9832483; doi:10.1021/acs.jcim.2c00814)
Supplement: Supplementary file 3 — ci2c00814_si_003.zip [file ci2c00814_si_003.zip › PPARG_5Z5S_5ftr.pml]

<?xml version="1.0" encoding="UTF-8"?>
<pharmacophore name="PPARG_5Z5S_5ftr" id="pharmacophore0" pharmacophoreType="LIGAND_SCOUT"><point name="H" featureId="4" optional="false" disabled="false" weight="1.0" id="feature0" invAndEnvAtomSerials="[][]"><position x3="11.8605" y3="49.632" z3="88.2784" tolerance="1.5" /></point><point name="H" featureId="3" optional="false" disabled="false" weight="1.0" id="feature1" invAndEnvAtomSerials="[][]"><position x3="10.7712" y3="48.5465" z3="85.4611" tolerance="1.5" /></point><point name="H" featureId="1" optional="false" disabled="false" weight="1.0" id="feature2" invAndEnvAtomSerials="[][]"><position x3="7.64887" y3="51.1716" z3="83.6276" tolerance="1.5" /></point><point name="HBA" featureId="2" optional="false" disabled="false" weight="1.0" id="feature3" invAndEnvAtomSerials="[][]"><position x3="6.167" y3="52.163" z3="83.117" tolerance="1.5" /></point><point name="HBD" featureId="5" optional="false" disabled="false" weight="1.0" id="feature4" invAndEnvAtomSerials="[][]"><position x3="9.205" y3="52.662" z3="83.645" tolerance="1.5" /></point><volume type="exclusion" featureId="15" optional="false" disabled="false" weight="1.0" id="feature5"><position x3="9.161" y3="52.804" z3="87.911" tolerance="1.0" /></volume><volume type="exclusion" featureId="19" optional="false" disabled="false" weight="1.0" id="feature6"><position x3="10.036" y3="53.246" z3="91.585" tolerance="1.0" /></volume><volume type="exclusion" featureId="8" optional="false" disabled="false" weight="1.0" id="feature7"><position x3="5.835" y3="47.226" z3="85.613" tolerance="1.0" /></volume><volume type="exclusion" featureId="24" optional="false" disabled="false" weight="1.0" id="feature8"><position x3="8.976" y3="56.593" z3="87.618" tolerance="1.0" /></volume><volume type="exclusion" featureId="9" optional="false" disabled="false" weight="1.0" id="feature9"><position x3="6.452" y3="50.417" z3="93.22" tolerance="1.0" /></volume><volume type="exclusion" featureId="18" optional="false" disabled="false" weight="1.0" id="feature10"><position x3="9.767" y3="55.505" z3="83.786" tolerance="1.0" /></volume><volume type="exclusion" featureId="10" optional="false" disabled="false" weight="1.0" id="feature11"><position x3="15.112" y3="45.919" z3="87.657" tolerance="1.0" /></volume><volume type="exclusion" featureId="23" optional="false" disabled="false" weight="1.0" id="feature12"><position x3="13.471" y3="45.545" z3="91.148" tolerance="1.0" /></volume><volume type="exclusion" featureId="28" optional="false" disabled="false" weight="1.0" id="feature13"><position x3="3.17872" y3="51.7101" z3="85.9545" tolerance="1.0" /></volume><volume type="exclusion" featureId="30" optional="false" disabled="false" weight="1.0" id="feature14"><position x3="9.90567" y3="47.8733" z3="81.05" tolerance="1.0" /></volume><volume type="exclusion" featureId="40" optional="false" disabled="false" weight="1.0" id="feature15"><position x3="10.4384" y3="43.8894" z3="84.6369" tolerance="1.0" /></volume><volume type="exclusion" featureId="39" optional="false" disabled="false" weight="1.0" id="feature16"><position x3="7.138" y3="55.663" z3="91.963" tolerance="1.0" /></volume><volume type="exclusion" featureId="7" optional="false" disabled="false" weight="1.0" id="feature17"><position x3="9.106" y3="45.025" z3="92.75" tolerance="1.0" /></volume><volume type="exclusion" featureId="32" optional="false" disabled="false" weight="1.0" id="feature18"><position x3="5.64133" y3="44.3353" z3="88.519" tolerance="1.0" /></volume><volume type="exclusion" featureId="35" optional="false" disabled="false" weight="1.0" id="feature19"><position x3="5.945" y3="56.873" z3="86.071" tolerance="1.0" /></volume><volume type="exclusion" featureId="16" optional="false" disabled="false" weight="1.0" id="feature20"><position x3="14.315" y3="56.871" z3="87.509" tolerance="1.0" /></volume><volume type="exclusion" featureId="26" optional="false" disabled="false" weight="1.0" id="feature21"><position x3="5.361" y3="46.768" z3="94.022" tolerance="1.0" /></volume><volume type="exclusion" featureId="36" optional="false" disabled="false" weight="1.0" id="feature22"><position x3="3.245" y3="51.423" z3="82.047" tolerance="1.0" /></volume><volume type="exclusion" featureId="31" optional="false" disabled="false" weight="1.0" id="feature23"><position x3="7.439" y3="44.863" z3="81.241" tolerance="1.0" /></volume><volume type="exclusion" featureId="34" optional="false" disabled="false" weight="1.0" id="feature24"><position x3="18.353" y3="53.706" z3="86.303" tolerance="1.0" /></volume><volume type="exclusion" featureId="25" optional="false" disabled="false" weight="1.0" id="feature25"><position x3="5.296" y3="53.857" z3="80.567" tolerance="1.0" /></volume><volume type="exclusion" featureId="12" optional="false" disabled="false" weight="1.0" id="feature26"><position x3="10.6746" y3="53.57" z3="79.1678" tolerance="1.0" /></volume><volume type="exclusion" featureId="20" optional="false" disabled="false" weight="1.0" id="feature27"><position x3="6.318" y3="52.747" z3="96.211" tolerance="1.0" /></volume><volume type="exclusion" featureId="14" optional="false" disabled="false" weight="1.0" id="feature28"><position x3="17.04" y3="51.784" z3="81.748" tolerance="1.0" /></volume><volume type="exclusion" featureId="42" optional="false" disabled="false" weight="1.0" id="feature29"><position x3="11.915" y3="47.526" z3="78.786" tolerance="1.0" /></volume><volume type="exclusion" featureId="6" optional="false" disabled="false" weight="1.0" id="feature30"><position x3="19.279" y3="47.509" z3="86.698" tolerance="1.0" /></volume><volume type="exclusion" featureId="38" optional="false" disabled="false" weight="1.0" id="feature31"><position x3="15.1134" y3="55.4196" z3="81.0478" tolerance="1.0" /></volume><volume type="exclusion" featureId="41" optional="false" disabled="false" weight="1.0" id="feature32"><position x3="3.577" y3="56.004" z3="82.399" tolerance="1.0" /></volume><volume type="exclusion" featureId="22" optional="false" disabled="false" weight="1.0" id="feature33"><position x3="12.298" y3="43.394" z3="94.758" tolerance="1.0" /></volume><volume type="exclusion" featureId="45" optional="false" disabled="false" weight="1.0" id="feature34"><position x3="16.031" y3="45.6227" z3="81.012" tolerance="1.0" /></volume><volume type="exclusion" featureId="43" optional="false" disabled="false" weight="1.0" id="feature35"><position x3="13.3374" y3="59.1106" z3="92.2965" tolerance="1.0" /></volume><volume type="exclusion" featureId="27" optional="false" disabled="false" weight="1.0" id="feature36"><position x3="5.398" y3="58.777" z3="82.864" tolerance="1.0" /></volume><volume type="exclusion" featureId="11" optional="false" disabled="false" weight="1.0" id="feature37"><position x3="17.81" y3="46.6988" z3="94.2218" tolerance="1.0" /></volume><volume type="exclusion" featureId="29" optional="false" disabled="false" weight="1.0" id="feature38"><position x3="8.35267" y3="45.481" z3="97.499" tolerance="1.0" /></volume><volume type="exclusion" featureId="13" optional="false" disabled="false" weight="1.0" id="feature39"><position x3="10.003" y3="49.622" z3="99.932" tolerance="1.0" /></volume><volume type="exclusion" featureId="44" optional="false" disabled="false" weight="1.0" id="feature40"><position x3="2.789" y3="55.5026" z3="96.3054" tolerance="1.0" /></volume><volume type="exclusion" featureId="33" optional="false" disabled="false" weight="1.0" id="feature41"><position x3="4.04864" y3="47.2283" z3="98.6708" tolerance="1.0" /></volume><volume type="exclusion" featureId="37" optional="false" disabled="false" weight="1.0" id="feature42"><position x3="13.979" y3="48.762" z3="75.855" tolerance="1.0" /></volume><volume type="exclusion" featureId="21" optional="false" disabled="false" weight="1.0" id="feature43"><position x3="9.965" y3="43.05" z3="98.451" tolerance="1.0" /></volume><volume type="exclusion" featureId="17" optional="false" disabled="false" weight="1.0" id="feature44"><position x3="16.267" y3="45.14" z3="98.084" tolerance="1.0" /></volume></pharmacophore>
