# Supplementary material for: Apo2ph4: A Versatile Workflow for the Generation of Receptor-based Pharmacophore Models for Virtual Screening
Source: J Chem Inf Model. 2022 Dec 16;63(1):101–10. doi: 10.1021/acs.jcim.2c00814 (PMC9832483; doi:10.1021/acs.jcim.2c00814)
Supplement: Supplementary file 3 — ci2c00814_si_003.zip [file ci2c00814_si_003.zip › TP53_4AGQ_4tr.pml]

<?xml version="1.0" encoding="UTF-8"?>
<pharmacophore name="TP53_4AGQ_4tr" id="pharmacophore0" pharmacophoreType="LIGAND_SCOUT"><point name="H" featureId="3" optional="false" disabled="false" weight="1.0" id="feature0" invAndEnvAtomSerials="[][]"><position x3="92.4481" y3="92.7749" z3="-41.6713" tolerance="1.5" /></point><point name="H" featureId="2" optional="false" disabled="false" weight="1.0" id="feature1" invAndEnvAtomSerials="[][]"><position x3="91.4946" y3="95.593" z3="-42.1108" tolerance="1.5" /></point><point name="H" featureId="1" optional="false" disabled="false" weight="1.0" id="feature2" invAndEnvAtomSerials="[][]"><position x3="91.3203" y3="94.3664" z3="-44.9056" tolerance="1.5" /></point><point name="HBA" featureId="4" optional="false" disabled="false" weight="1.0" id="feature3" invAndEnvAtomSerials="[][]"><position x3="91.431" y3="94.233" z3="-41.16" tolerance="1.5" /></point><volume type="exclusion" featureId="10" optional="false" disabled="false" weight="1.0" id="feature4"><position x3="89.376" y3="91.118" z3="-43.022" tolerance="1.0" /></volume><volume type="exclusion" featureId="14" optional="false" disabled="false" weight="1.0" id="feature5"><position x3="92.629" y3="94.578" z3="-38.012" tolerance="1.0" /></volume><volume type="exclusion" featureId="19" optional="false" disabled="false" weight="1.0" id="feature6"><position x3="93.807" y3="90.032" z3="-43.863" tolerance="1.0" /></volume><volume type="exclusion" featureId="5" optional="false" disabled="false" weight="1.0" id="feature7"><position x3="96.208" y3="97.474" z3="-41.59" tolerance="1.0" /></volume><volume type="exclusion" featureId="7" optional="false" disabled="false" weight="1.0" id="feature8"><position x3="88.916" y3="92.613" z3="-38.226" tolerance="1.0" /></volume><volume type="exclusion" featureId="16" optional="false" disabled="false" weight="1.0" id="feature9"><position x3="89.437" y3="96.354" z3="-38.017" tolerance="1.0" /></volume><volume type="exclusion" featureId="22" optional="false" disabled="false" weight="1.0" id="feature10"><position x3="86.083" y3="94.295" z3="-41.45" tolerance="1.0" /></volume><volume type="exclusion" featureId="6" optional="false" disabled="false" weight="1.0" id="feature11"><position x3="94.093" y3="96.334" z3="-48.119" tolerance="1.0" /></volume><volume type="exclusion" featureId="24" optional="false" disabled="false" weight="1.0" id="feature12"><position x3="94.0283" y3="89.9437" z3="-37.687" tolerance="1.0" /></volume><volume type="exclusion" featureId="18" optional="false" disabled="false" weight="1.0" id="feature13"><position x3="91.005" y3="88.009" z3="-46.016" tolerance="1.0" /></volume><volume type="exclusion" featureId="27" optional="false" disabled="false" weight="1.0" id="feature14"><position x3="98.7807" y3="90.2747" z3="-43.4273" tolerance="1.0" /></volume><volume type="exclusion" featureId="17" optional="false" disabled="false" weight="1.0" id="feature15"><position x3="96.006" y3="99.306" z3="-46.747" tolerance="1.0" /></volume><volume type="exclusion" featureId="15" optional="false" disabled="false" weight="1.0" id="feature16"><position x3="94.244" y3="92.52" z3="-49.838" tolerance="1.0" /></volume><volume type="exclusion" featureId="12" optional="false" disabled="false" weight="1.0" id="feature17"><position x3="87.611" y3="99.596" z3="-38.819" tolerance="1.0" /></volume><volume type="exclusion" featureId="23" optional="false" disabled="false" weight="1.0" id="feature18"><position x3="99.2342" y3="91.4623" z3="-39.0425" tolerance="1.0" /></volume><volume type="exclusion" featureId="11" optional="false" disabled="false" weight="1.0" id="feature19"><position x3="96.923" y3="100.748" z3="-43.351" tolerance="1.0" /></volume><volume type="exclusion" featureId="25" optional="false" disabled="false" weight="1.0" id="feature20"><position x3="95.7319" y3="86.6578" z3="-39.983" tolerance="1.0" /></volume><volume type="exclusion" featureId="21" optional="false" disabled="false" weight="1.0" id="feature21"><position x3="91.7346" y3="99.6658" z3="-35.7954" tolerance="1.0" /></volume><volume type="exclusion" featureId="9" optional="false" disabled="false" weight="1.0" id="feature22"><position x3="97.862" y3="99.981" z3="-39.189" tolerance="1.0" /></volume><volume type="exclusion" featureId="13" optional="false" disabled="false" weight="1.0" id="feature23"><position x3="94.802" y3="89.347" z3="-50.195" tolerance="1.0" /></volume><volume type="exclusion" featureId="20" optional="false" disabled="false" weight="1.0" id="feature24"><position x3="96.309" y3="86.801" z3="-47.844" tolerance="1.0" /></volume><volume type="exclusion" featureId="26" optional="false" disabled="false" weight="1.0" id="feature25"><position x3="80.776" y3="99.744" z3="-39.935" tolerance="1.0" /></volume><volume type="exclusion" featureId="8" optional="false" disabled="false" weight="1.0" id="feature26"><position x3="79.007" y3="97.005" z3="-43.7929" tolerance="1.0" /></volume></pharmacophore>
