# Supplementary material for: Apo2ph4: A Versatile Workflow for the Generation of Receptor-based Pharmacophore Models for Virtual Screening
Source: J Chem Inf Model. 2022 Dec 16;63(1):101–10. doi: 10.1021/acs.jcim.2c00814 (PMC9832483; doi:10.1021/acs.jcim.2c00814)
Supplement: Supplementary file 3 — ci2c00814_si_003.zip [file ci2c00814_si_003.zip › VDR_2A2I_5ftr.pml]

<?xml version="1.0" encoding="UTF-8"?>
<pharmacophore name="VDR_2A2I_5ftr" id="pharmacophore0" pharmacophoreType="LIGAND_SCOUT"><point name="H" featureId="1" optional="false" disabled="false" weight="1.0" id="feature0" invAndEnvAtomSerials="[][]"><position x3="14.3241" y3="-5.87527" z3="-32.6591" tolerance="1.5" /></point><point name="H" featureId="2" optional="false" disabled="false" weight="1.0" id="feature1" invAndEnvAtomSerials="[][]"><position x3="13.9538" y3="-2.55567" z3="-33.7262" tolerance="1.5" /></point><point name="H" featureId="3" optional="false" disabled="false" weight="1.0" id="feature2" invAndEnvAtomSerials="[][]"><position x3="15.0939" y3="-9.4311" z3="-32.0826" tolerance="1.5" /></point><plane name="AR" featureId="4" optional="false" disabled="false" weight="1.0" id="feature3" invAndEnvAtomSerials="[][]"><position x3="13.9918" y3="-2.57467" z3="-33.0687" tolerance="1.2" /><normal x3="-0.96180487" y3="-0.27373397" z3="-0.0010259999" tolerance="0.6" /></plane><point name="HBA" featureId="5" optional="false" disabled="false" weight="1.0" id="feature4" invAndEnvAtomSerials="[][]"><position x3="13.37" y3="-9.276" z3="-30.677" tolerance="1.5" /></point><volume type="exclusion" featureId="38" optional="false" disabled="false" weight="1.0" id="feature5"><position x3="11.3297" y3="-7.481" z3="-34.764" tolerance="1.0" /></volume><volume type="exclusion" featureId="14" optional="false" disabled="false" weight="1.0" id="feature6"><position x3="10.487" y3="-9.206" z3="-30.697" tolerance="1.0" /></volume><volume type="exclusion" featureId="11" optional="false" disabled="false" weight="1.0" id="feature7"><position x3="6.64189" y3="-4.76927" z3="-31.1591" tolerance="1.0" /></volume><volume type="exclusion" featureId="27" optional="false" disabled="false" weight="1.0" id="feature8"><position x3="8.333" y3="-8.347" z3="-34.89" tolerance="1.0" /></volume><volume type="exclusion" featureId="13" optional="false" disabled="false" weight="1.0" id="feature9"><position x3="7.763" y3="-4.167" z3="-37.112" tolerance="1.0" /></volume><volume type="exclusion" featureId="10" optional="false" disabled="false" weight="1.0" id="feature10"><position x3="11.84" y3="-5.838" z3="-26.072" tolerance="1.0" /></volume><volume type="exclusion" featureId="46" optional="false" disabled="false" weight="1.0" id="feature11"><position x3="9.76433" y3="-1.99067" z3="-37.8863" tolerance="1.0" /></volume><volume type="exclusion" featureId="15" optional="false" disabled="false" weight="1.0" id="feature12"><position x3="16.996" y3="-5.883" z3="-28.909" tolerance="1.0" /></volume><volume type="exclusion" featureId="20" optional="false" disabled="false" weight="1.0" id="feature13"><position x3="14.2291" y3="-4.79922" z3="-38.6219" tolerance="1.0" /></volume><volume type="exclusion" featureId="36" optional="false" disabled="false" weight="1.0" id="feature14"><position x3="8.649" y3="-7.099" z3="-26.406" tolerance="1.0" /></volume><volume type="exclusion" featureId="22" optional="false" disabled="false" weight="1.0" id="feature15"><position x3="7.886" y3="-1.547" z3="-27.053" tolerance="1.0" /></volume><volume type="exclusion" featureId="19" optional="false" disabled="false" weight="1.0" id="feature16"><position x3="14.096" y3="-2.755" z3="-26.057" tolerance="1.0" /></volume><volume type="exclusion" featureId="6" optional="false" disabled="false" weight="1.0" id="feature17"><position x3="16.9512" y3="0.009194" z3="-32.6809" tolerance="1.0" /></volume><volume type="exclusion" featureId="16" optional="false" disabled="false" weight="1.0" id="feature18"><position x3="18.596" y3="-6.451" z3="-32.479" tolerance="1.0" /></volume><volume type="exclusion" featureId="7" optional="false" disabled="false" weight="1.0" id="feature19"><position x3="4.377" y3="-4.772" z3="-35.447" tolerance="1.0" /></volume><volume type="exclusion" featureId="24" optional="false" disabled="false" weight="1.0" id="feature20"><position x3="17.4" y3="-8.019" z3="-36.136" tolerance="1.0" /></volume><volume type="exclusion" featureId="29" optional="false" disabled="false" weight="1.0" id="feature21"><position x3="13.7841" y3="-11.0233" z3="-36.5997" tolerance="1.0" /></volume><volume type="exclusion" featureId="35" optional="false" disabled="false" weight="1.0" id="feature22"><position x3="13.135" y3="-11.524" z3="-28.409" tolerance="1.0" /></volume><volume type="exclusion" featureId="9" optional="false" disabled="false" weight="1.0" id="feature23"><position x3="11.8816" y3="2.87558" z3="-35.4271" tolerance="1.0" /></volume><volume type="exclusion" featureId="39" optional="false" disabled="false" weight="1.0" id="feature24"><position x3="14.7587" y3="2.30367" z3="-28.695" tolerance="1.0" /></volume><volume type="exclusion" featureId="34" optional="false" disabled="false" weight="1.0" id="feature25"><position x3="19.477" y3="-3.129" z3="-35.502" tolerance="1.0" /></volume><volume type="exclusion" featureId="41" optional="false" disabled="false" weight="1.0" id="feature26"><position x3="5.397" y3="0.58" z3="-28.412" tolerance="1.0" /></volume><volume type="exclusion" featureId="40" optional="false" disabled="false" weight="1.0" id="feature27"><position x3="16.328" y3="-1.637" z3="-39.089" tolerance="1.0" /></volume><volume type="exclusion" featureId="23" optional="false" disabled="false" weight="1.0" id="feature28"><position x3="10.742" y3="1.389" z3="-25.87" tolerance="1.0" /></volume><volume type="exclusion" featureId="30" optional="false" disabled="false" weight="1.0" id="feature29"><position x3="16.712" y3="-7.735" z3="-25.575" tolerance="1.0" /></volume><volume type="exclusion" featureId="44" optional="false" disabled="false" weight="1.0" id="feature30"><position x3="3.37242" y3="-2.77783" z3="-26.8653" tolerance="1.0" /></volume><volume type="exclusion" featureId="31" optional="false" disabled="false" weight="1.0" id="feature31"><position x3="6.7534" y3="1.8628" z3="-38.0588" tolerance="1.0" /></volume><volume type="exclusion" featureId="42" optional="false" disabled="false" weight="1.0" id="feature32"><position x3="5.64511" y3="3.30569" z3="-32.8388" tolerance="1.0" /></volume><volume type="exclusion" featureId="25" optional="false" disabled="false" weight="1.0" id="feature33"><position x3="1.3112" y3="-5.18198" z3="-30.9376" tolerance="1.0" /></volume><volume type="exclusion" featureId="17" optional="false" disabled="false" weight="1.0" id="feature34"><position x3="18.1711" y3="-12.3553" z3="-29.2637" tolerance="1.0" /></volume><volume type="exclusion" featureId="45" optional="false" disabled="false" weight="1.0" id="feature35"><position x3="19.0791" y3="-11.6393" z3="-35.1449" tolerance="1.0" /></volume><volume type="exclusion" featureId="28" optional="false" disabled="false" weight="1.0" id="feature36"><position x3="4.143" y3="-0.917" z3="-39.4" tolerance="1.0" /></volume><volume type="exclusion" featureId="43" optional="false" disabled="false" weight="1.0" id="feature37"><position x3="9.65133" y3="5.466" z3="-28.4863" tolerance="1.0" /></volume><volume type="exclusion" featureId="18" optional="false" disabled="false" weight="1.0" id="feature38"><position x3="11.89" y3="-15.96" z3="-33.085" tolerance="1.0" /></volume><volume type="exclusion" featureId="26" optional="false" disabled="false" weight="1.0" id="feature39"><position x3="14.0534" y3="6.325" z3="-33.1248" tolerance="1.0" /></volume><volume type="exclusion" featureId="21" optional="false" disabled="false" weight="1.0" id="feature40"><position x3="16.757" y3="-14.232" z3="-36.724" tolerance="1.0" /></volume><volume type="exclusion" featureId="32" optional="false" disabled="false" weight="1.0" id="feature41"><position x3="1.97667" y3="0.112999" z3="-37.4587" tolerance="1.0" /></volume><volume type="exclusion" featureId="12" optional="false" disabled="false" weight="1.0" id="feature42"><position x3="16.19" y3="-15.493" z3="-28.401" tolerance="1.0" /></volume><volume type="exclusion" featureId="33" optional="false" disabled="false" weight="1.0" id="feature43"><position x3="-0.954001" y3="-1.95233" z3="-34.1387" tolerance="1.0" /></volume><volume type="exclusion" featureId="8" optional="false" disabled="false" weight="1.0" id="feature44"><position x3="17.055" y3="-16.644" z3="-31.919" tolerance="1.0" /></volume><volume type="exclusion" featureId="37" optional="false" disabled="false" weight="1.0" id="feature45"><position x3="-0.600778" y3="0.723055" z3="-29.3251" tolerance="1.0" /></volume></pharmacophore>
